# Supplementary material for: 2-[(Z)-4,7-Dichloro-3,3-dimethyl-2,3-dihydro-1H-indol-2-yl­idene]-3-oxopropane­nitrile
Source: Acta Crystallogr Sect E Struct Rep Online. 2011 Dec 23;68(Pt 1):o233. doi: 10.1107/S1600536811053906 (PMC3254565; doi:10.1107/S1600536811053906)
Supplement: Supplementary file 2 [file e-68-0o233-Isup2.hkl]

# 
# h,k,l, Fc-squared, Fo-squared, sigma(Fo-squared) and status flag 
# 
data_I
_shelx_title ' s3595bm in P-1' 
_shelx_refln_list_code          4 
_shelx_F_calc_maximum      127.71 
_exptl_crystal_F_000       288.00 
_reflns_d_resolution_high  0.8300 
 
loop_ 
 _symmetry_equiv_pos_as_xyz 
 'x, y, z' 
 '-x, -y, -z' 
 
_cell_length_a     7.0535 
_cell_length_b     7.9455 
_cell_length_c    12.2883 
_cell_angle_alpha 105.151 
_cell_angle_beta  104.855 
_cell_angle_gamma  95.296 
 
_shelx_F_squared_multiplier     1.000 
 
loop_ 
 _refln_index_h 
 _refln_index_k 
 _refln_index_l 
 _refln_F_squared_calc 
 _refln_F_squared_meas 
 _refln_F_squared_sigma 
 _refln_observed_status 
   1   0   0       36.91       33.57      1.85 o 
   2   0   0     4208.19     4281.03    209.62 o 
   3   0   0      100.69      139.24      6.45 o 
   4   0   0      312.92      269.33     13.30 o 
   5   0   0       36.84       39.56      2.46 o 
   6   0   0      886.66      824.13     58.40 o 
   7   0   0       37.75       43.79      4.32 o 
   8   0   0       18.85       25.79      3.25 o 
  -8   1   0      142.12      143.72     11.62 o 
  -7   1   0       53.20       49.12      4.73 o 
  -6   1   0      180.01      167.93     11.93 o 
  -5   1   0      220.29      215.69     14.85 o 
  -4   1   0       10.25       19.93      1.19 o 
  -3   1   0      114.58       98.34      4.61 o 
  -2   1   0     2490.18     2646.81    117.73 o 
  -1   1   0      602.79      712.34     38.69 o 
   0   1   0     1658.91     1815.40     98.43 o 
   1   1   0       49.92       50.70      3.51 o 
   2   1   0      186.94      199.09      7.36 o 
   3   1   0      196.49      197.64      7.65 o 
   4   1   0      211.58      215.50      8.40 o 
   5   1   0       62.60       63.63      3.66 o 
   6   1   0      643.23      618.18     44.16 o 
   7   1   0        0.04       -0.54      1.23 o 
  -8   2   0       90.84       93.39      8.17 o 
  -7   2   0        0.41        0.69      1.14 o 
  -6   2   0      166.48      173.08     12.31 o 
  -5   2   0        0.12       -0.69      0.83 o 
  -4   2   0       76.26       72.11      3.29 o 
  -3   2   0      457.34      531.36     22.38 o 
  -2   2   0       67.31       70.84      4.10 o 
  -1   2   0      524.32      618.78     33.72 o 
   0   2   0        2.15        2.66      0.49 o 
   1   2   0       18.42       18.31      1.25 o 
   2   2   0        9.45       10.91      0.85 o 
   3   2   0      115.12      104.85      4.86 o 
   4   2   0       91.01       85.18      3.56 o 
   5   2   0      334.40      329.61     23.98 o 
   6   2   0       60.74       57.74      5.26 o 
   7   2   0       28.92       37.59      4.16 o 
  -7   3   0       84.76       84.41      6.72 o 
  -6   3   0       46.82       45.23      4.05 o 
  -5   3   0       42.40       41.31      3.61 o 
  -4   3   0      976.07      953.42     40.32 o 
  -3   3   0       43.66       36.20      2.35 o 
  -2   3   0     1081.61     1151.86     62.69 o 
  -1   3   0     1509.82     1813.01     98.47 o 
   0   3   0      572.92      672.16     36.77 o 
   1   3   0       83.78       99.14      3.90 o 
   2   3   0      429.88      451.90     15.41 o 
   3   3   0       50.20       64.29      2.65 o 
   4   3   0       54.79       59.37      3.07 o 
   5   3   0       21.66       22.30      2.86 o 
   6   3   0        9.96       13.43      2.26 o 
   7   3   0       29.95       36.92      4.28 o 
  -7   4   0      179.45      202.45     14.67 o 
  -6   4   0       47.55       41.02      3.89 o 
  -5   4   0     1529.18     1545.29    102.77 o 
  -4   4   0      422.45      392.37     21.70 o 
  -3   4   0      543.72      510.75     28.10 o 
  -2   4   0       96.79      114.30      6.67 o 
  -1   4   0      390.05      332.55     18.50 o 
   0   4   0        1.62        4.46      0.87 o 
   1   4   0     1210.38     1342.29     58.10 o 
   2   4   0        0.71        0.48      0.54 o 
   3   4   0      292.89      273.90      9.57 o 
   4   4   0      132.75      132.13      6.26 o 
   5   4   0      188.17      196.79     15.05 o 
   6   4   0      101.35       97.04      8.35 o 
  -7   5   0        1.72        4.41      1.55 o 
  -6   5   0       37.57       43.62      4.12 o 
  -5   5   0      275.55      270.95     19.10 o 
  -4   5   0      486.63      458.16     25.37 o 
  -3   5   0       67.03       68.94      4.32 o 
  -2   5   0      135.87      117.55      6.99 o 
  -1   5   0      459.62      473.36     26.24 o 
   0   5   0       39.48       35.69      2.60 o 
   1   5   0      249.75      208.26     11.98 o 
   2   5   0      184.25      177.82      6.41 o 
   3   5   0      149.95      153.27      7.43 o 
   4   5   0       50.52       45.22      2.67 o 
   5   5   0       55.77       68.56      6.29 o 
   6   5   0        1.40        0.00      1.52 o 
  -7   6   0       17.25       21.18      2.87 o 
  -6   6   0        0.39       -1.26      1.26 o 
  -5   6   0        2.53        2.86      1.36 o 
  -3   6   0       14.60       12.94      1.45 o 
  -2   6   0       67.46       64.40      4.26 o 
  -1   6   0        4.85        4.66      1.03 o 
   0   6   0      331.85      326.21     18.43 o 
   1   6   0      193.32      204.72     11.96 o 
   2   6   0      859.98      734.67    130.31 o 
   3   6   0        4.53        7.22      1.06 o 
   4   6   0       66.92       71.98      3.91 o 
   5   6   0        0.28        1.90      1.84 o 
  -6   7   0        0.48        0.04      1.43 o 
  -4   7   0        4.83        4.86      1.14 o 
  -3   7   0       75.97       67.57      4.57 o 
  -2   7   0       89.06       76.31      5.04 o 
  -1   7   0      250.49      223.75     13.05 o 
   0   7   0      116.50      117.48      7.35 o 
   1   7   0       10.01       12.76      1.77 o 
   2   7   0       44.71       46.84      3.56 o 
   3   7   0        0.15       -0.09      0.91 o 
   4   7   0        4.54        4.16      1.99 o 
  -4   8   0      329.76      300.59     17.31 o 
  -3   8   0       23.33       23.67      2.22 o 
  -2   8   0      283.45      247.71     14.47 o 
  -1   8   0       15.63       13.99      1.90 o 
   0   8   0      116.93      106.73      7.01 o 
   1   8   0       11.45       14.84      2.08 o 
   2   8   0      140.23      128.32      8.19 o 
  -3   9   0       79.30       86.05      5.82 o 
  -2   9   0      120.27      113.19      7.39 o 
  -1   9   0      119.10      126.33      8.19 o 
   0   9   0       23.55       23.15      2.69 o 
  -1  -9   1        5.64        7.14      1.77 o 
   0  -9   1        1.77        1.57      1.46 o 
   1  -9   1       40.10       41.09      3.51 o 
   2  -9   1        2.39        3.07      1.21 o 
   3  -9   1        0.01        2.04      1.12 o 
  -3  -8   1       25.47       27.88      2.71 o 
  -2  -8   1       87.20       82.38      5.64 o 
  -1  -8   1        0.96        1.41      1.23 o 
   0  -8   1       97.01       90.24      6.13 o 
   1  -8   1       81.86       76.76      5.29 o 
   2  -8   1       12.68       15.18      1.88 o 
   3  -8   1      118.83      102.44      6.54 o 
   4  -8   1        1.59        3.54      1.01 o 
   5  -8   1        7.53        5.85      2.01 o 
  -4  -7   1      100.56      112.84      5.79 o 
  -3  -7   1        4.27        5.56      1.77 o 
  -2  -7   1        3.82        5.98      1.28 o 
  -1  -7   1      170.13      163.11      9.85 o 
   0  -7   1      764.24      768.92     42.65 o 
   1  -7   1       26.39       26.08      2.35 o 
   2  -7   1      589.23      513.87     28.70 o 
   3  -7   1       62.92       50.81      3.61 o 
   4  -7   1       33.06       35.67      2.73 o 
   5  -7   1        3.32        4.01      1.55 o 
   6  -7   1      183.65      187.99     14.04 o 
  -5  -6   1       49.07       54.05      5.40 o 
  -4  -6   1       45.99       47.64      2.85 o 
  -3  -6   1      339.22      341.63     15.19 o 
  -2  -6   1       16.53       19.26      1.49 o 
  -1  -6   1     1101.89     1169.91     64.19 o 
   0  -6   1        8.42        8.01      1.34 o 
   1  -6   1      276.37      244.60     13.99 o 
   2  -6   1      594.45      570.24     31.59 o 
   3  -6   1       12.86       11.51      1.36 o 
   4  -6   1        0.58        1.26      0.81 o 
   5  -6   1       68.94       67.48      5.78 o 
   6  -6   1      211.91      223.79     16.25 o 
  -6  -5   1        6.81        6.56      1.92 o 
  -5  -5   1        2.75        3.45      1.55 o 
  -4  -5   1        0.10        0.49      0.76 o 
  -3  -5   1       55.48       56.09      3.01 o 
  -2  -5   1        8.10        9.12      1.61 o 
  -1  -5   1       52.25       58.39      3.92 o 
   0  -5   1      879.95      914.18     50.13 o 
   1  -5   1      358.19      318.39     17.84 o 
   2  -5   1      105.57       90.64      5.51 o 
   4  -5   1        5.64        5.46      1.13 o 
   5  -5   1      535.85      542.01     36.86 o 
   6  -5   1      174.41      167.03     12.32 o 
   7  -5   1      158.65      165.31     12.38 o 
  -6  -4   1        1.07        0.18      1.28 o 
  -5  -4   1       16.38       18.25      2.46 o 
  -4  -4   1      175.81      173.74      8.09 o 
  -3  -4   1       27.06       31.26      1.41 o 
  -2  -4   1      517.19      557.84     23.94 o 
  -1  -4   1      309.85      365.46     16.12 o 
   0  -4   1      559.98      661.06     36.30 o 
   1  -4   1       15.75       24.49      1.90 o 
   3  -4   1        0.03        1.34      0.63 o 
   4  -4   1        0.07        0.63      0.54 o 
   5  -4   1       74.23       76.46      6.13 o 
   6  -4   1       21.51       15.94      2.19 o 
   7  -4   1       16.97       15.32      2.17 o 
  -7  -3   1       84.32       88.51      7.90 o 
  -6  -3   1        2.91        4.46      1.66 o 
  -5  -3   1      900.46     1069.29     75.59 o 
  -4  -3   1      317.42      347.11     16.42 o 
  -3  -3   1      440.28      486.86     16.65 o 
  -2  -3   1      675.79      796.23     51.53 o 
  -1  -3   1      474.04      535.50     23.19 o 
   0  -3   1      136.11      135.91      7.79 o 
   1  -3   1     1446.86     1562.21     84.91 o 
   2  -3   1       80.58       97.22      5.60 o 
   3  -3   1        2.83       10.57      0.78 o 
   4  -3   1       91.20       97.88      4.43 o 
   5  -3   1       11.68        9.72      1.57 o 
   6  -3   1      256.41      246.81     17.28 o 
   7  -3   1        0.75        2.84      1.23 o 
  -7  -2   1        5.69        4.39      1.55 o 
  -6  -2   1      554.17      543.96     39.10 o 
  -5  -2   1       12.67       12.76      1.88 o 
  -4  -2   1      964.13      964.09     44.42 o 
  -3  -2   1       90.08       88.15      8.74 o 
  -2  -2   1     2073.81     2189.77     73.85 o 
  -1  -2   1      260.22      277.16     11.62 o 
   0  -2   1     2241.53     1493.88     81.12 o 
   1  -2   1     2009.77     2041.26    110.75 o 
   2  -2   1     3911.37     4146.57    173.43 o 
   3  -2   1     2112.71     2348.48     97.77 o 
   4  -2   1     1011.17     1030.28     43.43 o 
   5  -2   1      341.38      313.54     21.43 o 
   6  -2   1        5.61        7.82      1.46 o 
   7  -2   1      332.58      334.78     23.26 o 
   8  -2   1       22.09       20.02      2.98 o 
  -8  -1   1        3.01        2.64      1.43 o 
  -7  -1   1       15.14       15.18      2.28 o 
  -6  -1   1      254.10      252.56     18.74 o 
  -5  -1   1      235.05      216.94     16.05 o 
  -4  -1   1      207.25      223.37      8.67 o 
  -3  -1   1     1055.59     1257.68     47.28 o 
  -2  -1   1      954.62      992.99     37.51 o 
  -1  -1   1     1512.60     1637.95     70.67 o 
   0  -1   1       66.36       53.63      3.04 o 
   1  -1   1      776.22      835.17     35.32 o 
   2  -1   1      214.61      220.99      9.33 o 
   3  -1   1     1249.81     1303.91     86.29 o 
   4  -1   1      771.86      752.48     50.13 o 
   5  -1   1        9.01        7.16      1.26 o 
   6  -1   1      414.61      422.27     28.84 o 
   7  -1   1       60.70       48.66      4.79 o 
   8  -1   1      141.42      145.70     11.85 o 
  -8   0   1       99.06       96.37      8.26 o 
  -7   0   1        6.63        4.95      1.43 o 
  -6   0   1      555.78      539.75     38.62 o 
  -5   0   1      341.74      358.95     17.61 o 
  -4   0   1       20.83       29.54      1.40 o 
  -3   0   1        1.04        0.38      0.49 o 
  -2   0   1      665.49      772.55     34.66 o 
  -1   0   1      506.33      510.51     23.66 o 
   0   0   1      162.45      156.15     10.44 o 
   1   0   1        2.71       -0.80      0.80 o 
   2   0   1      121.35      138.96      9.72 o 
   3   0   1        2.88        6.23      1.08 o 
   4   0   1      205.13      243.54     16.72 o 
   5   0   1       41.69       45.13      4.65 o 
   6   0   1       40.51       35.85      2.48 o 
   7   0   1       46.25       43.37      4.34 o 
  -8   1   1       82.57       78.39      6.98 o 
  -7   1   1      123.07      115.31      9.32 o 
  -6   1   1       81.07       78.34      5.93 o 
  -5   1   1       10.53        9.03      0.85 o 
  -4   1   1      490.89      518.96     23.39 o 
  -3   1   1      254.02      249.17     11.37 o 
  -2   1   1     2341.02     2430.66    147.08 o 
  -1   1   1      181.01      190.72     11.73 o 
   0   1   1      749.78      740.99     24.84 o 
   1   1   1        0.94        0.73      0.23 o 
   2   1   1      459.01      531.51     19.05 o 
   3   1   1      186.88      199.50     14.51 o 
   4   1   1       33.65       26.86      1.88 o 
   5   1   1       11.79       14.60      1.41 o 
   6   1   1       25.32       20.89      2.60 o 
   7   1   1       18.53       20.20      2.75 o 
  -8   2   1        5.30        4.19      1.55 o 
  -6   2   1        4.15        4.54      1.26 o 
  -5   2   1      326.76      326.28     22.24 o 
  -4   2   1       33.70       29.17      1.71 o 
  -3   2   1      873.29      955.23     52.08 o 
  -2   2   1     1567.31     1760.51     95.61 o 
  -1   2   1     1086.89     1153.83     62.72 o 
   0   2   1     2542.81     2631.64    155.53 o 
   1   2   1      359.06      369.16     12.41 o 
   2   2   1     3140.33     4009.91    170.10 o 
   3   2   1      241.12      236.11      8.72 o 
   4   2   1     1391.69     1495.42    104.83 o 
   5   2   1      282.39      277.35     20.40 o 
   6   2   1      101.30       97.96      8.10 o 
   7   2   1       48.78       45.95      4.73 o 
  -7   3   1        1.67        2.04      1.34 o 
  -6   3   1        1.40        1.75      1.19 o 
  -5   3   1      200.37      216.72      9.53 o 
  -4   3   1      654.94      696.15     38.11 o 
  -3   3   1      670.48      776.31     42.41 o 
  -2   3   1     1972.28     2275.78    123.55 o 
  -1   3   1       28.23       22.15      1.63 o 
   0   3   1       87.77       80.91      3.39 o 
   1   3   1     1434.77     1622.56     54.74 o 
   2   3   1      674.17      749.89     25.36 o 
   3   3   1      667.06      700.22     30.79 o 
   4   3   1      116.80      124.13      9.76 o 
   5   3   1        2.06        1.30      1.28 o 
   6   3   1       85.40       86.47      7.59 o 
  -7   4   1       25.73       25.62      2.93 o 
  -6   4   1       26.02       18.94      2.49 o 
  -5   4   1       12.37       10.95      1.25 o 
  -4   4   1        4.68        7.35      0.99 o 
  -3   4   1      142.31      135.95      7.88 o 
  -2   4   1        2.86        1.39      0.65 o 
  -1   4   1       12.45       22.81      1.75 o 
   0   4   1      276.93      280.28     15.70 o 
   1   4   1        0.00       -0.01      0.36 o 
   2   4   1      274.51      264.82      9.25 o 
   3   4   1      187.88      179.78      6.38 o 
   4   4   1      379.64      391.55     28.39 o 
   5   4   1      137.77      142.05     11.29 o 
   6   4   1      146.25      171.83     13.64 o 
  -7   5   1      108.19      115.49      9.05 o 
  -6   5   1       15.39       16.68      2.40 o 
  -5   5   1       29.86       28.33      2.19 o 
  -4   5   1       66.26       64.62      4.14 o 
  -3   5   1       67.82       63.72      4.07 o 
  -2   5   1      145.10      138.84      8.13 o 
  -1   5   1       18.07       13.55      1.41 o 
   0   5   1       12.63        9.70      1.21 o 
   1   5   1      247.08      237.81      9.58 o 
   2   5   1      426.83      499.54     27.79 o 
   3   5   1        0.49       -0.17      0.72 o 
   4   5   1       69.05       79.98      6.87 o 
   5   5   1        6.23        5.76      1.86 o 
  -7   6   1        1.11        2.13      1.52 o 
  -6   6   1      503.48      551.48     37.91 o 
  -5   6   1        1.25        2.75      0.94 o 
  -4   6   1      698.38      765.98     42.21 o 
  -3   6   1      800.68      695.65     38.42 o 
  -2   6   1      113.66       93.80      5.89 o 
  -1   6   1      328.40      332.14     18.79 o 
   0   6   1     1581.69     1472.87     80.50 o 
   1   6   1        0.10        0.47      1.03 o 
   2   6   1      481.07      463.18     15.97 o 
   3   6   1      150.02      171.73     10.23 o 
   4   6   1        1.34        1.84      1.46 o 
  -6   7   1       10.12       17.26      2.60 o 
  -2   7   1       64.45       63.50      4.37 o 
  -1   7   1      176.05      163.09      9.78 o 
   0   7   1        7.61       10.63      1.50 o 
   1   7   1       21.40       21.81      2.24 o 
   2   7   1      192.09      177.62     10.72 o 
   3   7   1        2.56        4.30      1.18 o 
  -5   8   1        3.18        4.90      1.19 o 
  -4   8   1       40.28       37.35      3.05 o 
  -3   8   1       12.97       14.93      1.77 o 
  -2   8   1        1.59        3.09      1.12 o 
  -1   8   1      144.97      128.72      8.08 o 
   0   8   1       15.83       17.13      2.13 o 
   1   8   1       91.82       88.40      6.13 o 
   2   8   1       81.13       83.87      5.80 o 
  -2   9   1        8.88       14.35      1.79 o 
  -1   9   1        1.62        4.86      1.55 o 
  -1  -9   2        0.17       -0.74      1.41 o 
   0  -9   2       90.21       86.16      5.91 o 
   1  -9   2       52.74       49.28      3.92 o 
   2  -9   2       15.25       17.38      2.10 o 
   3  -9   2       91.49       88.84      6.04 o 
  -3  -8   2       31.59       32.56      3.00 o 
  -2  -8   2        3.78        4.63      1.43 o 
  -1  -8   2        3.54        2.76      1.32 o 
   0  -8   2      343.75      363.42     20.84 o 
   1  -8   2       21.06       19.01      2.20 o 
   2  -8   2      282.12      260.60     15.25 o 
   3  -8   2        8.06        7.08      1.28 o 
   4  -8   2      165.69      159.93      7.58 o 
   5  -8   2       79.16       83.76      7.21 o 
  -4  -7   2        8.61       12.26      1.43 o 
  -3  -7   2       59.41       67.32      4.81 o 
  -2  -7   2       16.60       17.49      1.90 o 
  -1  -7   2      207.75      191.58     11.35 o 
   0  -7   2       12.92       13.79      1.77 o 
   1  -7   2      129.92      124.07      7.72 o 
   2  -7   2      421.93      359.90     20.42 o 
   3  -7   2      591.91      488.96     27.32 o 
   4  -7   2        0.02        1.37      0.98 o 
   5  -7   2      222.34      230.69     16.72 o 
   6  -7   2       29.12       33.05      3.70 o 
  -5  -6   2       15.66       14.37      2.51 o 
  -4  -6   2      267.60      274.07     12.59 o 
  -3  -6   2      117.08      115.33     10.04 o 
  -2  -6   2       25.97       24.79      2.22 o 
  -1  -6   2        7.03        7.81      1.30 o 
   0  -6   2      632.78      731.54     40.46 o 
   1  -6   2       11.27       10.54      1.41 o 
   2  -6   2      308.65      311.41     17.60 o 
   3  -6   2       47.74       51.25      3.47 o 
   4  -6   2        4.87        2.97      0.85 o 
   5  -6   2        0.41       -0.43      1.03 o 
   6  -6   2        6.12        6.78      1.70 o 
  -6  -5   2       82.74       81.97      7.37 o 
  -5  -5   2      354.62      340.22     25.12 o 
  -4  -5   2       15.83       17.89      1.72 o 
  -3  -5   2      521.51      570.84     24.88 o 
  -2  -5   2       26.31       29.51      2.76 o 
  -1  -5   2      332.61      304.29     17.15 o 
   0  -5   2        1.64        4.25      1.03 o 
   1  -5   2        0.66       -0.18      0.78 o 
   2  -5   2      211.92      220.39     12.52 o 
   3  -5   2       43.43       44.00      2.37 o 
   4  -5   2      527.19      511.68     21.97 o 
   5  -5   2      256.19      247.28     17.51 o 
   6  -5   2      224.43      210.14     15.20 o 
   7  -5   2        0.40        1.88      1.21 o 
  -7  -4   2        4.23        5.48      1.95 o 
  -6  -4   2        2.59        2.51      1.39 o 
  -5  -4   2      148.21      157.88      7.96 o 
  -4  -4   2      132.28      124.81      9.70 o 
  -3  -4   2     1292.32     1410.52     60.31 o 
  -2  -4   2      886.05      963.73     68.90 o 
  -1  -4   2     1041.40     1030.66     56.34 o 
   0  -4   2      100.09       83.79      5.13 o 
   1  -4   2     1979.56     2039.18    110.86 o 
   2  -4   2      436.45      447.27     24.67 o 
   3  -4   2     1819.07     1930.40     80.33 o 
   4  -4   2      475.00      478.49     32.44 o 
   5  -4   2       55.79       59.02      4.95 o 
   6  -4   2       21.74       18.40      2.35 o 
   7  -4   2       52.46       40.26      3.85 o 
  -7  -3   2        0.47       -0.18      1.39 o 
  -6  -3   2        5.22        5.66      1.72 o 
  -5  -3   2      236.81      240.74     11.57 o 
  -4  -3   2        0.92        1.09      0.65 o 
  -3  -3   2      412.84      476.04     16.31 o 
  -2  -3   2        2.99        2.77      0.60 o 
  -1  -3   2        2.71        8.14      2.00 o 
   0  -3   2      443.26      510.04     28.01 o 
   1  -3   2      165.01      159.53      9.02 o 
   2  -3   2      196.66      179.18      7.79 o 
   3  -3   2       58.32       56.35      2.69 o 
   4  -3   2      201.76      191.64     13.43 o 
   5  -3   2      136.70      123.86      9.07 o 
   6  -3   2      239.54      209.26     14.80 o 
   7  -3   2       46.73       45.99      4.25 o 
  -7  -2   2       81.86       79.93      7.01 o 
  -6  -2   2      177.69      191.06     14.58 o 
  -5  -2   2       42.77       44.57      2.61 o 
  -4  -2   2      399.27      447.97     20.91 o 
  -3  -2   2      557.60      627.83     29.00 o 
  -2  -2   2      220.23      246.84     10.73 o 
  -1  -2   2       12.47        9.38      0.87 o 
   0  -2   2        0.02       -0.28      0.28 o 
   1  -2   2      267.48      232.15     12.87 o 
   2  -2   2      365.24      345.50     14.70 o 
   3  -2   2       19.96       21.63      2.04 o 
   4  -2   2       40.00       39.47      3.27 o 
   5  -2   2       34.08       28.73      2.76 o 
   6  -2   2       12.59       11.04      1.77 o 
   7  -2   2        1.27        1.12      1.34 o 
  -8  -1   2       64.18       65.52      6.05 o 
  -7  -1   2      156.92      142.97     11.31 o 
  -6  -1   2       12.76       11.42      1.86 o 
  -5  -1   2      108.75      119.93      5.96 o 
  -4  -1   2      264.86      241.45      9.37 o 
  -3  -1   2       12.63       15.90      0.85 o 
  -2  -1   2      373.63      355.45     28.61 o 
  -1  -1   2     4329.19     4779.65    263.43 o 
   0  -1   2     3500.32     3631.54    161.64 o 
   1  -1   2        1.25        3.42      0.60 o 
   2  -1   2     1558.85     1637.53    108.21 o 
   3  -1   2        3.79        3.92      0.89 o 
   4  -1   2      237.93      227.51     15.69 o 
   5  -1   2      119.00      134.34      9.78 o 
   6  -1   2        0.22        1.52      1.30 o 
   7  -1   2        8.72        8.37      1.86 o 
  -8   0   2      120.30      111.86      9.31 o 
  -7   0   2      287.93      265.13     19.72 o 
  -6   0   2       55.73       57.90      5.10 o 
  -5   0   2       76.79       75.52      3.18 o 
  -4   0   2     2536.73     2825.71    106.14 o 
  -3   0   2      422.40      484.03     18.34 o 
  -2   0   2     4813.28     5298.93    241.72 o 
  -1   0   2      962.69      979.44     37.30 o 
   0   0   2      436.92      397.27     17.96 o 
   1   0   2      164.63      171.57      6.01 o 
   2   0   2     6201.78     6933.11    456.93 o 
   3   0   2      601.48      666.16     44.53 o 
   4   0   2     2030.99     2126.45    140.75 o 
   5   0   2      401.03      377.15     18.74 o 
   6   0   2      126.88      126.79      6.92 o 
   7   0   2       19.91       19.01      2.66 o 
  -8   1   2       54.46       47.65      4.73 o 
  -7   1   2        8.94       11.57      1.93 o 
  -6   1   2      226.97      231.14     11.70 o 
  -5   1   2      165.37      170.99      8.01 o 
  -4   1   2      583.55      669.14     30.12 o 
  -3   1   2     1178.63     1253.49     76.11 o 
  -2   1   2        0.73        2.10      0.49 o 
  -1   1   2     2255.48     2496.94    100.82 o 
   0   1   2      708.34      706.26     23.59 o 
   1   1   2      661.77      655.86     23.62 o 
   2   1   2       48.86       57.54      2.29 o 
   3   1   2      639.98      659.08     32.04 o 
   4   1   2      243.14      222.04     11.63 o 
   5   1   2     1044.80      896.41    128.95 o 
   6   1   2        6.84        8.17      1.70 o 
   7   1   2      155.80      164.52     12.94 o 
  -8   2   2       72.47       70.62      6.40 o 
  -6   2   2        2.35        4.17      1.17 o 
  -5   2   2        0.00        2.04      0.64 o 
  -4   2   2       83.53       99.23      6.49 o 
  -3   2   2       71.18       72.41      4.86 o 
  -2   2   2       62.56       74.30      3.31 o 
  -1   2   2       93.19      101.32      4.14 o 
   0   2   2      137.48      149.87      6.03 o 
   1   2   2      856.39      954.30     32.11 o 
   2   2   2       95.28       84.80      5.38 o 
   3   2   2       76.35       77.32      3.09 o 
   4   2   2      203.44      217.72     16.08 o 
   5   2   2        5.20        4.21      1.32 o 
   6   2   2       46.11       43.03      4.30 o 
   7   2   2       66.13       55.95      5.49 o 
  -7   3   2      145.46      165.02     12.05 o 
  -6   3   2      305.72      304.27     21.07 o 
  -5   3   2     1053.93     1148.05     62.69 o 
  -4   3   2       25.40       23.53      1.83 o 
  -3   3   2      231.38      266.56     14.93 o 
  -2   3   2      112.60       96.03      5.66 o 
  -1   3   2       19.23       33.07      2.26 o 
   0   3   2      199.73      190.52      7.62 o 
   1   3   2      366.77      366.03     12.45 o 
   2   3   2       98.31       92.92      3.41 o 
   3   3   2        0.57        1.04      0.49 o 
   4   3   2       79.58       92.12      7.57 o 
   5   3   2       25.54       22.23      2.82 o 
   6   3   2        7.04        9.09      2.15 o 
  -7   4   2       49.77       48.81      4.54 o 
  -6   4   2      576.33      633.32     42.94 o 
  -5   4   2       21.18       21.83      1.84 o 
  -4   4   2      396.15      428.78     23.80 o 
  -3   4   2      523.11      526.81     29.08 o 
  -2   4   2      290.05      300.37     16.82 o 
  -1   4   2     1536.75     1540.88     83.92 o 
   0   4   2       26.15       29.20      1.67 o 
   1   4   2      805.47      782.60     26.79 o 
   2   4   2       25.18       23.11      1.17 o 
   3   4   2      564.03      552.40     30.24 o 
   4   4   2       40.31       33.00      3.49 o 
   5   4   2      193.02      200.33     15.40 o 
   6   4   2       69.53       79.89      7.21 o 
  -7   5   2       61.60       61.17      5.46 o 
  -5   5   2       16.62       18.88      1.75 o 
  -4   5   2       24.35       23.44      1.97 o 
  -3   5   2      197.77      195.96     11.29 o 
  -2   5   2      667.13      649.24     35.80 o 
  -1   5   2        0.29        1.68      0.74 o 
   0   5   2     1651.11     1736.55     94.67 o 
   1   5   2       24.21       24.63      2.71 o 
   2   5   2      146.45      140.65      5.16 o 
   3   5   2        1.04       -0.58      0.58 o 
   4   5   2       97.80      123.37      9.96 o 
   5   5   2       53.29       61.87      5.93 o 
  -7   6   2        9.29       10.84      2.19 o 
  -5   6   2        8.49        7.08      1.17 o 
  -4   6   2       89.28       78.54      5.10 o 
  -3   6   2        4.24        3.70      1.03 o 
  -2   6   2      131.51      121.47      7.39 o 
  -1   6   2      192.48      179.62     10.57 o 
   0   6   2       28.16       26.80      2.28 o 
   1   6   2        6.27        6.05      1.19 o 
   2   6   2       13.52       15.95      1.09 o 
   3   6   2       25.67       30.74      2.64 o 
  -5   7   2       33.95       32.56      2.66 o 
  -4   7   2        1.81        3.31      0.92 o 
  -3   7   2        8.96        6.47      1.21 o 
  -2   7   2        0.03        1.63      0.92 o 
  -1   7   2        0.06       -0.07      1.03 o 
   0   7   2       45.78       36.14      2.91 o 
   1   7   2        7.83        9.27      1.68 o 
   2   7   2        5.93        8.66      1.75 o 
   3   7   2        0.26       -1.16      1.39 o 
  -3   8   2       45.84       40.26      3.29 o 
  -2   8   2      164.16      150.40      9.29 o 
  -1   8   2       12.96       19.30      2.15 o 
   0   8   2      199.20      201.11     12.11 o 
   1   8   2        4.63        7.61      1.83 o 
  -1  -9   3       24.13       25.91      2.66 o 
   0  -9   3       15.85       15.07      2.04 o 
   1  -9   3       23.71       26.40      2.58 o 
   2  -9   3       33.86       32.09      2.95 o 
   3  -9   3      165.96      157.89      7.56 o 
  -3  -8   3       81.05       81.12      5.62 o 
  -2  -8   3        9.14       11.96      1.83 o 
  -1  -8   3      426.68      411.40     23.40 o 
   0  -8   3        9.52        8.40      1.55 o 
   1  -8   3       41.40       43.53      3.43 o 
   2  -8   3      224.05      238.19     14.04 o 
   3  -8   3       20.14       23.07      2.01 o 
   4  -8   3       58.16       54.83      5.15 o 
   5  -8   3       50.87       55.59      5.35 o 
  -4  -7   3        4.30        5.46      1.21 o 
  -3  -7   3      505.24      467.67     26.37 o 
  -2  -7   3      732.88      755.84     41.91 o 
  -1  -7   3      628.49      697.76     38.74 o 
   0  -7   3       60.61       60.19      4.23 o 
   1  -7   3       29.05       25.14      2.39 o 
   2  -7   3        7.38       10.48      1.68 o 
   3  -7   3       21.85       21.71      1.67 o 
   4  -7   3      233.24      218.67     15.79 o 
   5  -7   3        2.02        1.05      1.46 o 
   6  -7   3       25.75       30.02      3.51 o 
  -5  -6   3       67.94       60.97      3.73 o 
  -4  -6   3       17.86       23.68      1.81 o 
  -3  -6   3       50.91       48.13      2.79 o 
  -2  -6   3        4.59        5.11      1.21 o 
  -1  -6   3      337.67      378.22     21.31 o 
   0  -6   3       12.11       12.81      1.52 o 
   1  -6   3      442.82      507.32     28.32 o 
   2  -6   3       10.41       11.91      1.35 o 
   3  -6   3      229.07      221.74      9.98 o 
   4  -6   3      668.66      688.69     46.60 o 
   5  -6   3      151.68      152.05     11.38 o 
   6  -6   3       18.17       20.09      2.62 o 
  -6  -5   3        9.70        9.63      2.10 o 
  -5  -5   3        1.35        0.78      0.85 o 
  -4  -5   3       51.45       49.53      4.64 o 
  -3  -5   3        0.49        2.45      0.79 o 
  -2  -5   3       86.96       98.68      4.78 o 
  -1  -5   3        0.46        0.89      0.78 o 
   0  -5   3        4.64        8.01      1.12 o 
   1  -5   3      353.96      429.72     23.96 o 
   2  -5   3      289.48      262.06     11.54 o 
   3  -5   3      483.77      467.84     20.16 o 
   4  -5   3      743.20      699.35     47.13 o 
   5  -5   3      134.71      135.60     10.16 o 
   6  -5   3       24.12       28.80      3.13 o 
   7  -5   3       91.64       88.60      7.19 o 
  -7  -4   3        0.06        1.10      1.28 o 
  -6  -4   3      117.45      119.97      9.79 o 
  -5  -4   3      202.58      203.88     10.01 o 
  -4  -4   3        0.12        0.68      0.65 o 
  -3  -4   3      320.68      347.12     29.77 o 
  -2  -4   3        3.64        7.26      0.83 o 
  -1  -4   3      122.10      133.47      7.79 o 
   0  -4   3       53.29       41.00      2.80 o 
   1  -4   3       31.29       35.56      1.94 o 
   2  -4   3       86.69       70.65      3.40 o 
   3  -4   3        0.01        0.18      0.60 o 
   4  -4   3       30.68       27.41      2.75 o 
   5  -4   3       36.64       27.61      2.87 o 
   6  -4   3        0.07        1.64      1.05 o 
   7  -4   3       19.00       22.43      2.76 o 
  -7  -3   3      151.87      159.82     12.72 o 
  -6  -3   3      442.77      525.87     37.97 o 
  -5  -3   3      122.00      128.77      6.58 o 
  -4  -3   3      118.85      109.35      5.55 o 
  -3  -3   3      196.92      168.15      8.12 o 
  -2  -3   3      458.26      527.03     35.76 o 
  -1  -3   3       33.11       33.83      2.58 o 
   0  -3   3      788.55      852.39     35.98 o 
   1  -3   3      218.14      191.28     15.91 o 
   2  -3   3        5.76        6.47      0.67 o 
   3  -3   3      354.39      352.60     14.99 o 
   4  -3   3        1.14        2.57      0.92 o 
   5  -3   3       21.95       14.55      1.88 o 
   6  -3   3       20.50       17.00      2.15 o 
   7  -3   3       16.31       21.49      2.76 o 
  -8  -2   3        1.41        1.84      1.39 o 
  -7  -2   3      191.40      182.15     14.19 o 
  -6  -2   3      286.47      273.17     20.28 o 
  -5  -2   3       94.67       96.92      7.40 o 
  -4  -2   3      384.28      391.24     27.25 o 
  -3  -2   3      395.65      451.90     30.73 o 
  -2  -2   3      353.57      270.19     29.37 o 
  -1  -2   3     4688.66     4212.55    702.31 o 
   0  -2   3     7359.51     4005.79    217.12 o 
   1  -2   3     1328.34     1266.40     53.12 o 
   2  -2   3     1801.35     1488.18    128.64 o 
   3  -2   3       86.77       53.60      4.14 o 
   4  -2   3      698.41      658.24     44.11 o 
   5  -2   3      943.85      902.94     60.41 o 
   6  -2   3      722.22      730.45     49.31 o 
   7  -2   3      211.29      252.75     18.11 o 
  -8  -1   3       21.53       19.32      2.67 o 
  -7  -1   3       51.77       48.45      4.68 o 
  -6  -1   3        4.19        4.84      1.37 o 
  -5  -1   3      147.31      144.83      7.16 o 
  -4  -1   3        0.00        1.01      0.69 o 
  -3  -1   3      829.49      868.00     32.68 o 
  -2  -1   3      407.37      333.06     23.75 o 
  -1  -1   3    16310.25    17533.16    784.06 o 
   0  -1   3      736.56      722.25     32.32 o 
   1  -1   3     1486.62     1476.50    102.47 o 
   2  -1   3        5.01        9.76      1.36 o 
   3  -1   3      103.50       79.51      5.93 o 
   4  -1   3        7.16       11.02      1.61 o 
   5  -1   3      616.02      610.08     41.20 o 
   6  -1   3      292.63      316.67     22.12 o 
   7  -1   3        2.62        5.11      1.25 o 
  -8   0   3       49.34       50.29      4.95 o 
  -7   0   3       41.57       44.24      4.34 o 
  -6   0   3       17.40       16.43      2.15 o 
  -5   0   3        0.03        0.06      0.48 o 
  -4   0   3      851.13      961.59     36.37 o 
  -3   0   3      499.98      545.16     25.14 o 
  -2   0   3        7.83        9.17      0.66 o 
  -1   0   3      841.34      835.79     36.27 o 
   0   0   3        7.37        6.53      0.56 o 
   1   0   3      151.40      163.23     11.40 o 
   2   0   3      289.73      310.89     21.16 o 
   3   0   3       75.20       74.11      5.71 o 
   4   0   3       11.00       10.73      1.70 o 
   5   0   3      170.49      165.52      8.72 o 
   6   0   3        0.88        0.40      0.92 o 
   7   0   3       21.10       22.35      2.98 o 
  -8   1   3        2.78        6.88      1.72 o 
  -7   1   3      168.51      189.85     14.46 o 
  -6   1   3       61.71       63.39      5.46 o 
  -5   1   3      128.06      139.96      6.69 o 
  -4   1   3      128.07      109.74      7.19 o 
  -3   1   3      264.30      267.73     16.66 o 
  -2   1   3      400.69      333.15     20.51 o 
  -1   1   3      593.52      605.86     24.71 o 
   0   1   3      707.41      688.53     24.04 o 
   1   1   3       82.36      101.14      3.84 o 
   2   1   3      731.28      715.97     25.91 o 
   3   1   3       50.57       54.17      3.16 o 
   4   1   3       57.91       58.89      5.67 o 
   5   1   3       36.49       44.12      2.95 o 
   6   1   3        0.10        0.76      1.25 o 
   7   1   3        5.99        9.13      2.08 o 
  -8   2   3       30.08       36.45      3.94 o 
  -7   2   3       29.37       34.80      3.67 o 
  -6   2   3       51.73       51.54      2.88 o 
  -5   2   3      821.75      812.35     49.68 o 
  -4   2   3       29.30       32.85      2.57 o 
  -3   2   3     1594.33     1601.02     97.20 o 
  -2   2   3      413.60      478.62     29.40 o 
  -1   2   3     1980.51     2191.90     84.41 o 
   0   2   3      719.83      812.93     34.82 o 
   1   2   3     2048.89     2319.62     78.01 o 
   2   2   3      130.03       93.13      3.64 o 
   3   2   3      616.17      598.22     25.81 o 
   4   2   3        4.15        6.17      1.25 o 
   5   2   3       26.46       21.78      4.24 o 
   6   2   3      144.38      143.88     11.40 o 
  -7   3   3       10.58       12.45      2.04 o 
  -6   3   3      874.64      966.21     40.92 o 
  -5   3   3       41.70       41.45      2.93 o 
  -4   3   3      336.00      368.55     20.56 o 
  -3   3   3       59.06       64.10      4.03 o 
  -2   3   3       70.40       51.61      3.32 o 
  -1   3   3       57.01       46.34      2.14 o 
   0   3   3     1259.12     1399.46     54.01 o 
   1   3   3       54.55       45.45      1.82 o 
   2   3   3      196.84      174.22      7.77 o 
   3   3   3      202.51      212.06      7.51 o 
   4   3   3       25.36       29.47      3.23 o 
   5   3   3      339.90      391.54     28.70 o 
   6   3   3       21.12       20.11      3.04 o 
  -7   4   3      170.40      177.83     13.08 o 
  -6   4   3       68.19       70.93      4.63 o 
  -5   4   3       15.23       19.93      1.83 o 
  -4   4   3      222.81      237.25     13.53 o 
  -3   4   3        9.45        7.75      1.08 o 
  -2   4   3      234.94      215.55     12.27 o 
  -1   4   3      362.58      358.04     14.18 o 
   0   4   3       89.73       86.50      3.74 o 
   1   4   3        1.28        0.54      0.45 o 
   2   4   3      366.89      356.31     12.41 o 
   3   4   3       15.36       12.75      0.92 o 
   4   4   3       87.09       92.08      4.70 o 
   5   4   3       16.59       24.05      3.11 o 
  -7   5   3       56.55       72.90      6.29 o 
  -6   5   3        0.12       -0.52      0.92 o 
  -5   5   3      125.10      133.27      8.04 o 
  -4   5   3       52.89       49.30      3.49 o 
  -3   5   3       19.91       19.03      1.79 o 
  -2   5   3        4.03        3.83      0.94 o 
  -1   5   3      185.32      165.89      9.69 o 
   0   5   3        7.28        6.91      1.12 o 
   1   5   3       22.63       24.72      1.49 o 
   2   5   3       68.00       66.87      2.73 o 
   3   5   3        1.65        1.60      1.49 o 
   4   5   3        6.15       11.62      2.19 o 
   5   5   3        6.91       12.16      2.55 o 
  -6   6   3      112.01      117.19      7.28 o 
  -5   6   3        7.46        4.86      1.14 o 
  -4   6   3      706.29      688.24     38.18 o 
  -3   6   3       81.95       73.57      4.86 o 
  -2   6   3     1211.98     1080.57     59.33 o 
  -1   6   3        3.13        2.42      0.94 o 
   0   6   3        4.97        6.36      1.23 o 
   1   6   3      241.15      216.92      8.95 o 
   2   6   3       24.57       27.44      1.74 o 
  -6   7   3        4.34        6.51      1.23 o 
  -5   7   3      144.77      142.18      8.76 o 
  -4   7   3        0.85        3.29      1.07 o 
  -3   7   3      145.56      135.24      8.33 o 
  -2   7   3      145.19      121.04      7.59 o 
  -1   7   3      239.18      208.64     12.34 o 
   0   7   3      178.22      175.90     10.57 o 
   1   7   3      199.07      181.01     10.88 o 
   2   7   3      210.15      217.81     13.01 o 
  -4   8   3       38.28       32.04      2.86 o 
  -3   8   3       14.84       12.78      1.75 o 
  -2   8   3        0.29        0.45      1.05 o 
  -1   8   3        3.40        6.58      1.52 o 
   0   8   3        1.80        2.84      1.45 o 
  -2  -9   4        1.08        2.06      1.52 o 
  -1  -9   4        5.91        8.66      1.59 o 
   0  -9   4      289.49      262.98     15.47 o 
   1  -9   4       11.43       12.78      1.84 o 
   2  -9   4      312.10      294.43     13.22 o 
   3  -9   4        1.74        3.49      1.11 o 
  -3  -8   4        3.67        5.80      1.55 o 
  -2  -8   4      143.34      136.43      8.57 o 
  -1  -8   4      224.10      232.75     13.75 o 
   0  -8   4        0.32        0.27      1.19 o 
   1  -8   4      419.62      438.10     19.21 o 
   2  -8   4       35.37       38.38      2.70 o 
   3  -8   4       91.60       94.28      5.88 o 
   4  -8   4       16.52       20.62      2.87 o 
  -5  -7   4        2.80        2.99      1.24 o 
  -4  -7   4        3.21        3.95      1.07 o 
  -3  -7   4       49.93       42.21      3.36 o 
  -2  -7   4       25.65       21.02      2.26 o 
  -1  -7   4       42.12       51.50      3.79 o 
   0  -7   4       16.36       16.39      1.93 o 
   1  -7   4      153.85      171.16      7.91 o 
   2  -7   4      201.96      219.02      9.86 o 
   3  -7   4       29.19       33.16      2.53 o 
   4  -7   4        0.25       -0.22      1.34 o 
   5  -7   4      339.68      345.85     24.36 o 
  -6  -6   4        1.17        1.84      1.66 o 
  -5  -6   4        9.77       11.86      1.50 o 
  -4  -6   4       15.93       13.82      2.26 o 
  -3  -6   4        1.31        0.19      0.97 o 
  -2  -6   4      140.47      160.76      9.60 o 
  -1  -6   4       53.24       70.13      4.66 o 
   0  -6   4       80.73       91.17      5.78 o 
   1  -6   4       95.23      107.38      5.09 o 
   2  -6   4        0.30        0.40      0.73 o 
   3  -6   4       10.30        7.42      1.56 o 
   4  -6   4      127.76      130.29      9.87 o 
   5  -6   4       38.20       37.89      3.81 o 
   6  -6   4        7.76        9.31      1.79 o 
  -6  -5   4        3.22        1.90      1.21 o 
  -5  -5   4      331.05      345.23     16.61 o 
  -4  -5   4        5.17        6.86      1.01 o 
  -3  -5   4      827.74      851.46     39.72 o 
  -2  -5   4       86.80      103.94      5.01 o 
  -1  -5   4     1057.42     1131.29     61.93 o 
   0  -5   4      120.35      149.47      6.71 o 
   1  -5   4      948.33      963.88     40.94 o 
   2  -5   4       15.58       16.54      1.25 o 
   3  -5   4      282.30      281.23     12.27 o 
   4  -5   4       67.50       60.28      5.08 o 
   5  -5   4       14.89       12.47      1.92 o 
   6  -5   4        1.49        2.49      1.16 o 
  -7  -4   4       50.00       53.62      5.28 o 
  -6  -4   4      357.83      355.47     26.15 o 
  -5  -4   4        0.77        1.60      0.80 o 
  -4  -4   4      530.53      557.68     34.64 o 
  -3  -4   4       49.14       53.26      2.98 o 
  -2  -4   4      210.76      201.60      8.62 o 
  -1  -4   4      501.20      542.46     23.12 o 
   0  -4   4      804.56      859.03     36.00 o 
   1  -4   4      914.74      790.58     33.62 o 
   2  -4   4      103.53       81.83      3.85 o 
   3  -4   4      284.68      284.34     12.29 o 
   4  -4   4       31.20       26.62      2.71 o 
   5  -4   4      570.85      537.33     36.41 o 
   6  -4   4        0.81        2.73      1.23 o 
   7  -4   4      334.78      351.26     24.67 o 
  -7  -3   4       39.51       36.61      4.01 o 
  -6  -3   4        0.13        0.11      1.21 o 
  -5  -3   4       17.11       23.34      2.45 o 
  -4  -3   4       26.87       24.29      1.67 o 
  -3  -3   4      375.60      368.51     17.29 o 
  -2  -3   4       69.80       73.65      9.11 o 
  -1  -3   4      785.79      779.44     32.79 o 
   0  -3   4      350.22      321.99     13.78 o 
   1  -3   4      301.02      277.36     12.85 o 
   2  -3   4     1629.70     1651.15     69.07 o 
   3  -3   4      247.46      218.22     15.05 o 
   5  -3   4        0.11        1.08      1.03 o 
   6  -3   4      226.33      224.27     16.10 o 
   7  -3   4        0.01        0.07      1.39 o 
  -8  -2   4       20.29       21.63      3.07 o 
  -7  -2   4       78.28       85.64      7.46 o 
  -6  -2   4        0.03       -0.19      1.18 o 
  -5  -2   4      184.87      167.05     21.26 o 
  -4  -2   4       71.45       68.16      3.64 o 
  -3  -2   4        2.71        4.02      0.68 o 
  -2  -2   4      831.17      846.00     49.63 o 
  -1  -2   4     1370.63     1604.59     71.46 o 
   0  -2   4      160.78      152.58      7.04 o 
   1  -2   4      447.37      485.53     21.90 o 
   2  -2   4      455.44      486.29     21.95 o 
   3  -2   4      179.61      176.75     12.36 o 
   4  -2   4      159.31      175.41     12.49 o 
   5  -2   4       35.58       33.45      3.34 o 
   6  -2   4       24.67       29.74      3.25 o 
   7  -2   4       11.85       15.54      2.40 o 
  -8  -1   4      183.46      192.34     14.98 o 
  -7  -1   4      462.85      456.32     33.05 o 
  -6  -1   4      488.52      475.93     22.43 o 
  -5  -1   4       81.43       91.43      4.70 o 
  -4  -1   4      480.92      490.72     18.63 o 
  -3  -1   4       31.62       33.96      1.95 o 
  -2  -1   4     2458.48     2405.35    118.76 o 
  -1  -1   4     5139.52     5744.78    256.28 o 
   0  -1   4     1619.69     1536.11    101.63 o 
   1  -1   4        0.22        4.59      0.94 o 
   2  -1   4        9.31        6.83      1.28 o 
   3  -1   4       15.11       18.47      2.06 o 
   4  -1   4      306.77      303.01     20.93 o 
   5  -1   4       50.68       53.85      4.73 o 
   6  -1   4        1.07        1.97      1.39 o 
   7  -1   4        7.33       11.49      2.19 o 
  -8   0   4       36.00       33.76      3.76 o 
  -7   0   4       30.58       33.58      3.56 o 
  -6   0   4       13.17       12.56      1.28 o 
  -5   0   4      510.42      533.61     24.85 o 
  -4   0   4        6.09        5.88      0.75 o 
  -3   0   4      165.99      145.64      6.95 o 
  -2   0   4      632.45      580.49     20.35 o 
  -1   0   4        6.36        6.20      0.48 o 
   0   0   4     2201.36     2168.25    139.32 o 
   1   0   4       39.57       55.06      3.97 o 
   2   0   4      171.81      162.89      8.96 o 
   3   0   4       23.58       28.41      2.89 o 
   4   0   4      957.29      899.09     60.43 o 
   5   0   4       96.89       86.17      5.03 o 
   6   0   4      522.45      529.34     26.39 o 
   7   0   4       20.99       19.48      2.86 o 
  -8   1   4       41.28       44.02      4.39 o 
  -7   1   4       12.39       16.79      2.31 o 
  -6   1   4       41.78       41.67      2.55 o 
  -5   1   4      130.16      138.45      6.88 o 
  -4   1   4      594.93      590.01     36.29 o 
  -3   1   4     1011.70     1042.75     63.54 o 
  -2   1   4     1299.55     1401.43     56.68 o 
  -1   1   4      546.35      451.98     24.00 o 
   0   1   4        6.68        7.68      0.48 o 
   1   1   4     2857.37     3223.51    116.18 o 
   2   1   4      103.27       91.36      3.55 o 
   3   1   4     1796.13     1795.00     86.44 o 
   4   1   4      426.87      409.26     20.33 o 
   5   1   4       53.77       52.91      3.41 o 
   6   1   4        0.05        0.93      1.06 o 
  -8   2   4        9.00       10.54      2.02 o 
  -7   2   4        7.03        5.87      1.55 o 
  -6   2   4      197.36      191.21     12.32 o 
  -5   2   4        6.11        4.41      1.05 o 
  -4   2   4       16.94       14.73      1.55 o 
  -3   2   4       33.19       25.17      2.10 o 
  -2   2   4      130.40      130.27      5.62 o 
  -1   2   4       50.97       61.42      2.28 o 
   0   2   4       51.72       50.48      3.72 o 
   1   2   4       16.99       23.75      1.24 o 
   2   2   4      128.75      132.99      5.09 o 
   3   2   4       58.89       57.26      5.29 o 
   4   2   4       13.20       12.65      1.42 o 
   5   2   4       70.72       65.75      4.79 o 
   6   2   4       26.78       32.00      3.61 o 
  -8   3   4        0.84        0.94      1.32 o 
  -7   3   4       42.95       54.34      4.82 o 
  -6   3   4      195.09      229.91     14.87 o 
  -5   3   4       36.04       42.27      3.49 o 
  -4   3   4        9.42        7.81      1.34 o 
  -3   3   4      275.02      268.29     15.14 o 
  -2   3   4      181.43      179.30     10.28 o 
  -1   3   4       18.52       18.35      1.10 o 
   0   3   4       45.30       40.08      1.92 o 
   1   3   4        3.80        4.07      0.49 o 
   2   3   4       16.89       18.33      1.02 o 
   3   3   4        5.78        7.08      1.22 o 
   4   3   4        6.88        4.81      1.57 o 
   5   3   4        0.24        0.70      1.48 o 
  -7   4   4       12.90       18.09      2.49 o 
  -6   4   4      169.51      201.49     11.84 o 
  -5   4   4        1.73        1.61      1.12 o 
  -4   4   4      339.30      379.88     21.34 o 
  -3   4   4      398.22      388.95     21.76 o 
  -2   4   4      140.40      144.76      8.48 o 
  -1   4   4     1047.16      952.34     36.99 o 
   0   4   4     1007.56      929.13     36.64 o 
   1   4   4      847.57      774.61     35.28 o 
   2   4   4       34.83       29.43      2.54 o 
   3   4   4      266.67      286.83     12.99 o 
   4   4   4       38.72       33.30      2.22 o 
   5   4   4      144.47      168.45     13.26 o 
  -6   5   4       20.93       26.65      2.37 o 
  -5   5   4      171.69      184.23     10.90 o 
  -4   5   4      917.43      867.95     47.83 o 
  -3   5   4       26.19       29.96      2.44 o 
  -2   5   4      427.84      419.93     23.53 o 
  -1   5   4      953.05      908.86     49.95 o 
   0   5   4       69.89       63.84      3.00 o 
   1   5   4      481.50      449.13     17.80 o 
   2   5   4      583.08      618.95     24.37 o 
   3   5   4       12.72       15.99      1.86 o 
  -6   6   4       27.40       39.18      3.16 o 
  -5   6   4        1.71        1.59      1.03 o 
  -4   6   4        7.08        7.05      1.23 o 
  -3   6   4        7.26        6.58      1.21 o 
  -2   6   4        0.02        0.02      0.90 o 
  -1   6   4       44.07       32.20      2.58 o 
   0   6   4       68.97       63.83      3.12 o 
   1   6   4        8.30        9.27      1.52 o 
   2   6   4      115.75      124.67      5.51 o 
  -5   7   4       29.29       30.18      2.66 o 
  -4   7   4       40.16       37.41      3.07 o 
  -3   7   4        1.48        1.16      0.89 o 
  -2   7   4        5.74        4.46      1.25 o 
  -1   7   4        3.37        4.26      1.30 o 
   0   7   4       15.42       14.13      1.88 o 
   1   7   4        0.20        1.25      1.37 o 
   2   7   4        5.13        7.98      1.87 o 
  -3   8   4      157.72      128.74      8.26 o 
  -2   8   4       49.23       38.54      3.34 o 
  -1   8   4       60.35       56.83      4.34 o 
  -2  -9   5        0.22        1.32      1.55 o 
  -1  -9   5       46.81       45.92      3.78 o 
   0  -9   5       45.25       48.01      3.85 o 
   1  -9   5       75.53       78.72      5.53 o 
   2  -9   5       16.10       18.31      2.00 o 
   3  -9   5       25.44       31.12      3.61 o 
  -3  -8   5       25.54       25.75      2.71 o 
  -2  -8   5       85.89       79.62      5.55 o 
  -1  -8   5        0.73       -1.17      1.17 o 
   0  -8   5       55.88       56.40      4.21 o 
   1  -8   5      111.97      111.93      5.49 o 
   2  -8   5      111.88      119.93      5.86 o 
   3  -8   5       21.01       29.02      3.36 o 
   4  -8   5       12.50       15.11      2.60 o 
  -5  -7   5      330.98      299.78     14.77 o 
  -4  -7   5       53.70       53.51      3.39 o 
  -3  -7   5      173.83      211.70     12.60 o 
  -2  -7   5       15.89       22.41      2.28 o 
  -1  -7   5      478.06      513.22     28.80 o 
   0  -7   5      104.35      113.33      5.48 o 
   1  -7   5      454.02      512.23     22.05 o 
   2  -7   5      267.10      292.15     12.98 o 
   3  -7   5       13.85       13.44      2.11 o 
   4  -7   5       69.92       81.55      6.83 o 
   5  -7   5       18.62       17.02      2.57 o 
  -6  -6   5       43.36       42.05      4.48 o 
  -5  -6   5        6.04        6.21      1.14 o 
  -4  -6   5       41.39       38.51      2.59 o 
  -3  -6   5      296.45      286.65     20.79 o 
  -2  -6   5      103.02       97.04      6.18 o 
  -1  -6   5        8.75       12.11      1.61 o 
   0  -6   5        2.93        6.66      1.16 o 
   1  -6   5      401.71      414.20     17.81 o 
   2  -6   5       11.96       14.13      1.37 o 
   3  -6   5     1518.88     1654.01    110.05 o 
   4  -6   5      265.62      269.61     19.05 o 
   5  -6   5      309.10      287.72     20.33 o 
   6  -6   5        1.13        0.16      1.10 o 
  -6  -5   5        0.53        2.10      2.02 o 
  -5  -5   5       18.12       19.16      1.73 o 
  -4  -5   5       38.85       39.08      2.54 o 
  -3  -5   5       12.29       15.60      1.37 o 
  -2  -5   5      196.57      200.82     11.64 o 
  -1  -5   5       25.57       24.46      1.53 o 
   0  -5   5      458.08      525.57     22.31 o 
   1  -5   5      110.91      126.28      7.99 o 
   2  -5   5      358.85      400.03     17.11 o 
   3  -5   5       18.35       20.47      2.37 o 
   4  -5   5       34.76       37.26      3.52 o 
   5  -5   5       25.76       25.93      2.78 o 
   6  -5   5       64.71       57.10      5.11 o 
  -7  -4   5      201.69      199.28     15.47 o 
  -6  -4   5       15.48       16.16      1.56 o 
  -5  -4   5       37.54       41.29      2.67 o 
  -4  -4   5       23.17       23.29      2.10 o 
  -3  -4   5       20.14       19.30      1.47 o 
  -2  -4   5        4.83        5.20      0.78 o 
  -1  -4   5      272.98      275.40     11.82 o 
   0  -4   5        4.55        5.74      0.70 o 
   1  -4   5       12.70       15.19      2.37 o 
   2  -4   5       24.51       26.61      1.52 o 
   3  -4   5        4.14        4.41      1.10 o 
   4  -4   5        0.60        0.09      0.96 o 
   5  -4   5        1.55        2.84      1.08 o 
   6  -4   5        5.27        7.43      1.68 o 
  -7  -3   5       13.96       18.05      2.60 o 
  -6  -3   5      303.30      275.07     13.39 o 
  -5  -3   5       57.63       52.60      3.08 o 
  -4  -3   5      823.51      795.31     36.95 o 
  -3  -3   5       68.80       55.71      5.86 o 
  -2  -3   5       10.67       20.18      1.39 o 
  -1  -3   5     1034.53     1097.47     70.63 o 
   0  -3   5      291.37      304.14     19.92 o 
   1  -3   5       24.29       23.04      1.38 o 
   2  -3   5     1278.50     1392.04     62.13 o 
   3  -3   5       51.12       44.67      3.72 o 
   4  -3   5       21.37       24.81      2.60 o 
   5  -3   5      164.70      160.68     11.80 o 
   6  -3   5       34.85       34.44      3.60 o 
  -8  -2   5       64.03       59.71      5.85 o 
  -7  -2   5       11.65       11.55      2.13 o 
  -6  -2   5       37.28       34.29      2.30 o 
  -5  -2   5        0.63        0.66      0.61 o 
  -4  -2   5      318.70      317.56     14.92 o 
  -3  -2   5      163.57      151.60      7.36 o 
  -2  -2   5     4775.47     2822.10    134.60 o 
  -1  -2   5      294.65      297.15     14.00 o 
   0  -2   5      158.97      136.96      6.43 o 
   1  -2   5       33.93       57.53     11.34 o 
   2  -2   5      351.28      303.15     13.83 o 
   3  -2   5      272.42      250.59     17.38 o 
   4  -2   5      155.20      144.11     10.54 o 
   5  -2   5        6.33       11.37      1.95 o 
   6  -2   5       15.19       21.20      2.75 o 
  -8  -1   5       34.67       36.65      4.07 o 
  -7  -1   5      141.38      134.83     10.73 o 
  -6  -1   5       10.20        9.93      1.14 o 
  -5  -1   5      332.46      316.10     24.01 o 
  -4  -1   5       51.02       52.47      2.90 o 
  -3  -1   5     1290.65     1394.58    109.12 o 
  -2  -1   5      114.62      112.15     10.91 o 
  -1  -1   5      168.00      136.45      6.38 o 
   0  -1   5      465.87      471.93     21.38 o 
   1  -1   5     2025.75     1983.06     88.72 o 
   2  -1   5      518.50      483.68     32.71 o 
   3  -1   5     1052.48      920.95     61.64 o 
   4  -1   5      945.76      885.61     59.49 o 
   5  -1   5      135.87      116.27      9.07 o 
   6  -1   5       15.92       25.79      5.81 o 
  -8   0   5       73.29       78.37      6.92 o 
  -7   0   5        5.17        6.00      1.52 o 
  -6   0   5       22.51       26.85      1.89 o 
  -5   0   5       39.80       45.31      2.66 o 
  -4   0   5        7.66        6.95      0.82 o 
  -3   0   5       14.53       15.65      1.12 o 
  -2   0   5       77.22       66.62      2.53 o 
  -1   0   5       27.80       35.30      2.01 o 
   0   0   5       91.88       88.26      4.27 o 
   1   0   5       46.79       61.67      3.12 o 
   2   0   5      277.21      291.51     12.57 o 
   3   0   5       52.74       54.39      4.84 o 
   4   0   5      128.39      114.92      6.35 o 
   5   0   5       41.59       45.17      3.14 o 
   6   0   5       43.51       48.24      3.42 o 
  -8   1   5       10.82       10.95      2.02 o 
  -7   1   5        4.32        6.90      1.64 o 
  -6   1   5      165.67      171.64      8.48 o 
  -5   1   5      322.88      340.84     16.16 o 
  -4   1   5      292.64      281.58     13.32 o 
  -3   1   5      561.11      590.25     27.30 o 
  -2   1   5      549.91      526.96     18.55 o 
  -1   1   5      108.82       86.62      3.90 o 
   0   1   5      433.86      401.54     36.48 o 
   1   1   5      596.30      662.72     24.07 o 
   2   1   5      136.83      131.70      5.01 o 
   3   1   5       28.64       26.51      2.64 o 
   4   1   5       14.59       14.35      1.50 o 
   5   1   5       17.90       18.97      1.85 o 
   6   1   5        2.05        1.82      2.05 o 
  -8   2   5      114.34      127.74     10.30 o 
  -7   2   5      537.52      584.46     41.85 o 
  -6   2   5      762.66      809.23     37.59 o 
  -5   2   5      171.40      158.88     10.43 o 
  -4   2   5      559.44      544.94     33.65 o 
  -3   2   5       44.46       28.79      2.37 o 
  -2   2   5        5.53        6.93      0.69 o 
  -1   2   5      579.55      600.29     32.25 o 
   0   2   5      140.24      143.51      5.86 o 
   1   2   5      619.51      608.04     20.75 o 
   2   2   5        7.72        9.22      0.75 o 
   3   2   5      346.81      327.19     16.96 o 
   4   2   5      230.08      183.98     31.69 o 
   5   2   5      124.54      111.43     22.15 o 
   6   2   5       86.56       81.32      7.21 o 
  -6   3   5       15.45       19.90      2.33 o 
  -5   3   5        0.01        1.14      1.07 o 
  -4   3   5      482.12      500.59     31.10 o 
  -3   3   5        7.09        8.40      0.85 o 
  -2   3   5     1276.70     1268.31     49.10 o 
  -1   3   5       89.93       88.02      3.80 o 
   0   3   5      766.10      672.67     26.23 o 
   1   3   5       13.75       19.11      2.43 o 
   2   3   5      926.06      899.15     30.41 o 
   3   3   5        1.47        1.51      0.80 o 
   4   3   5      457.52      472.77     32.16 o 
  -6   4   5        0.01        0.74      1.19 o 
  -5   4   5      202.33      215.35     12.61 o 
  -4   4   5      267.91      286.65     16.41 o 
  -3   4   5        2.13        4.26      1.05 o 
  -2   4   5        5.92        6.42      1.01 o 
  -1   4   5      208.95      216.87      8.83 o 
   0   4   5      167.65      160.67      6.68 o 
   1   4   5       86.81       84.95      3.79 o 
   2   4   5        1.11        0.24      0.65 o 
   3   4   5       11.99       13.12      1.66 o 
   4   4   5      136.59      145.63      9.05 o 
  -6   5   5       70.46       82.02      5.48 o 
  -5   5   5       21.89       24.79      2.31 o 
  -4   5   5      184.41      180.53     10.70 o 
  -3   5   5       29.83       26.98      2.31 o 
  -2   5   5       16.52       17.60      1.77 o 
  -1   5   5       72.78       66.72      3.15 o 
   0   5   5        0.04       -0.24      0.64 o 
   1   5   5        1.95        4.09      0.83 o 
   2   5   5       30.18       34.43      1.99 o 
   3   5   5        6.51        6.23      1.43 o 
  -6   6   5      274.60      311.43     18.09 o 
  -5   6   5       49.98       52.60      3.92 o 
  -4   6   5      108.30      116.90      7.39 o 
  -3   6   5        2.66        4.54      1.08 o 
  -2   6   5      149.67      147.82      8.96 o 
  -1   6   5        1.17        3.51      1.10 o 
   0   6   5      499.00      429.46     26.14 o 
   1   6   5        4.91        5.31      0.92 o 
   2   6   5      138.80      139.18      8.78 o 
  -5   7   5      101.65      109.76      7.17 o 
  -4   7   5        0.44        2.98      1.05 o 
  -3   7   5      227.00      197.13     11.80 o 
  -2   7   5        4.79        4.93      1.28 o 
  -1   7   5      148.19      123.01      7.84 o 
   0   7   5      179.21      197.37     11.87 o 
   1   7   5      246.96      261.29     10.89 o 
  -2  -9   6      577.83      515.63     29.40 o 
  -1  -9   6      121.49      119.32      7.81 o 
   0  -9   6       79.03       97.02      6.60 o 
   1  -9   6      180.43      193.92     11.84 o 
   2  -9   6      104.89      110.28      5.59 o 
  -3  -8   6      262.12      250.08     14.78 o 
  -2  -8   6       32.51       34.51      3.20 o 
  -1  -8   6      135.39      142.22      8.91 o 
   0  -8   6        1.99        2.24      1.28 o 
   1  -8   6        1.17        2.36      0.98 o 
   2  -8   6       34.46       39.13      2.52 o 
   3  -8   6       95.37      117.22      9.27 o 
   4  -8   6      101.18      104.85      8.57 o 
  -5  -7   6       15.63       17.05      1.80 o 
  -4  -7   6        1.55        0.11      0.90 o 
  -2  -7   6       19.93       21.70      2.35 o 
  -1  -7   6       23.71       17.55      2.02 o 
   0  -7   6        9.98       11.98      1.34 o 
   1  -7   6       69.03       71.15      3.77 o 
   2  -7   6       39.41       46.16      2.73 o 
   3  -7   6      231.60      241.75     17.33 o 
   4  -7   6        8.85       12.97      2.19 o 
   5  -7   6       22.49       23.91      3.00 o 
  -6  -6   6       14.32       16.85      1.82 o 
  -5  -6   6       19.03       21.62      1.91 o 
  -4  -6   6       15.12       16.79      1.78 o 
  -3  -6   6       57.71       52.39      4.23 o 
  -2  -6   6        1.35        1.57      1.08 o 
  -1  -6   6        1.22        1.14      1.05 o 
   0  -6   6       85.42       96.22      4.65 o 
   1  -6   6        4.41        5.28      1.16 o 
   2  -6   6        1.13        1.41      0.84 o 
   3  -6   6        8.54        9.31      1.81 o 
   4  -6   6       68.03       63.54      5.42 o 
   5  -6   6        2.97        4.41      1.46 o 
  -6  -5   6      159.61      148.14      7.90 o 
  -5  -5   6      145.76      125.70     12.51 o 
  -4  -5   6      458.27      426.91     20.11 o 
  -3  -5   6      188.18      176.42      8.76 o 
  -2  -5   6       61.63       53.16      4.07 o 
  -1  -5   6      357.26      386.73     16.59 o 
   0  -5   6      110.32      119.72     10.45 o 
   1  -5   6      274.12      272.48     11.85 o 
   2  -5   6       33.93       36.16      2.07 o 
   3  -5   6      183.28      165.04     11.84 o 
   4  -5   6        9.24        9.16      1.66 o 
   5  -5   6        7.43        7.81      1.57 o 
   6  -5   6        0.23        2.22      1.25 o 
  -7  -4   6       90.99       93.37      8.01 o 
  -6  -4   6       23.11       23.64      1.90 o 
  -5  -4   6        0.56        2.20      0.93 o 
  -4  -4   6        5.16        3.10      1.75 o 
  -3  -4   6        3.62        3.93      0.75 o 
  -2  -4   6      132.66      125.28      8.35 o 
  -1  -4   6       14.86       15.41      1.12 o 
   0  -4   6      490.89      507.11     34.66 o 
   1  -4   6      298.59      287.45     17.89 o 
   2  -4   6      501.88      487.44     22.06 o 
   3  -4   6      231.26      214.52     15.07 o 
   4  -4   6       30.78       29.08      2.96 o 
   5  -4   6      257.84      244.88     17.47 o 
   6  -4   6       42.66       45.61      4.46 o 
  -7  -3   6      134.92      127.61     10.34 o 
  -6  -3   6        0.03       -0.25      0.72 o 
  -5  -3   6      317.10      290.36     13.97 o 
  -4  -3   6      119.54      132.51      6.65 o 
  -3  -3   6       17.09       12.50      1.20 o 
  -2  -3   6      472.44      474.96     31.34 o 
  -1  -3   6     1134.93     1205.40     54.07 o 
   0  -3   6      479.82      466.52     30.64 o 
   1  -3   6      994.08      992.92     44.64 o 
   2  -3   6       96.59       83.17      4.45 o 
   3  -3   6      174.87      180.04     12.83 o 
   4  -3   6      716.48      765.45     51.54 o 
   5  -3   6      236.81      219.90     15.81 o 
   6  -3   6      339.01      366.51     25.71 o 
  -8  -2   6       85.65       82.20      7.39 o 
  -7  -2   6       67.98       60.10      5.57 o 
  -6  -2   6       10.25       12.55      1.31 o 
  -5  -2   6       53.36       56.78      3.24 o 
  -4  -2   6        9.65        8.33      0.94 o 
  -3  -2   6      327.75      340.90     15.98 o 
  -2  -2   6      437.20      385.78     48.46 o 
  -1  -2   6      126.75      144.04      6.79 o 
   0  -2   6        9.26        8.88      0.87 o 
   1  -2   6        2.09        2.51      0.57 o 
   2  -2   6        0.08        0.42      0.83 o 
   3  -2   6      117.93      118.69      8.84 o 
   4  -2   6      524.08      503.01     34.32 o 
   5  -2   6      104.65       93.15      7.55 o 
   6  -2   6        2.00        3.79      1.57 o 
  -8  -1   6        3.67        2.98      1.55 o 
  -7  -1   6        7.62       11.02      2.02 o 
  -6  -1   6      150.48      148.01     13.98 o 
  -5  -1   6      642.62      648.05     29.99 o 
  -4  -1   6      892.51      857.86     39.65 o 
  -3  -1   6      151.09      138.98      5.12 o 
  -2  -1   6      692.79      727.40     40.32 o 
  -1  -1   6      174.27      193.66      9.00 o 
   0  -1   6      337.93      319.62     14.65 o 
   1  -1   6      260.16      292.46     13.48 o 
   2  -1   6      749.08      658.10     44.44 o 
   3  -1   6        0.08        1.97      1.17 o 
   4  -1   6      149.01      125.46      9.72 o 
   5  -1   6        2.08        3.99      1.68 o 
   6  -1   6       30.32       33.68      2.77 o 
  -8   0   6      102.74      112.92      9.31 o 
  -7   0   6       35.81       40.39      3.04 o 
  -6   0   6       33.72       33.10      2.22 o 
  -5   0   6      107.10       90.40      4.71 o 
  -4   0   6        2.38        1.31      0.58 o 
  -3   0   6      895.19      822.79     28.75 o 
  -2   0   6      207.72      205.35      8.61 o 
  -1   0   6      183.03      152.82      6.52 o 
   0   0   6      514.95      572.67     25.95 o 
   1   0   6      423.66      470.54     28.82 o 
   2   0   6      742.01      690.19     46.57 o 
   3   0   6      575.26      565.67     38.60 o 
   4   0   6        5.05        6.91      1.21 o 
   5   0   6       33.63       37.84      2.82 o 
   6   0   6       15.37       13.61      1.74 o 
  -8   1   6        1.23        2.02      1.39 o 
  -7   1   6       74.18       79.21      6.00 o 
  -6   1   6      227.99      238.12     11.57 o 
  -5   1   6       69.21       74.55      3.98 o 
  -4   1   6      322.16      324.56     15.34 o 
  -3   1   6       22.40       20.99      1.03 o 
  -2   1   6      900.93      912.48     37.31 o 
  -1   1   6     1118.48     1146.59     84.72 o 
   0   1   6     1996.14     2067.85     71.81 o 
   1   1   6      240.47      231.54      8.65 o 
   2   1   6      427.47      425.64     20.91 o 
   3   1   6       23.72       27.24      2.04 o 
   4   1   6        5.45        3.03      1.01 o 
   5   1   6      301.66      323.09     23.73 o 
  -7   2   6        0.64        0.22      1.30 o 
  -6   2   6        0.26        0.54      1.10 o 
  -5   2   6        0.37        0.47      1.01 o 
  -4   2   6      112.38      109.72      7.45 o 
  -3   2   6       19.30       17.87      1.77 o 
  -2   2   6      198.14      194.55      8.30 o 
  -1   2   6        1.55        0.85      0.48 o 
   0   2   6       38.91       37.53      2.94 o 
   1   2   6       32.72       41.48      4.43 o 
   2   2   6       88.75       90.39      7.16 o 
   3   2   6       17.01       13.35      2.33 o 
   4   2   6       69.54       59.51      5.44 o 
   5   2   6       18.45       12.97      2.46 o 
  -7   3   6       49.21       57.74      4.77 o 
  -6   3   6        0.30        0.60      1.19 o 
  -5   3   6       22.76       22.82      2.42 o 
  -4   3   6      101.65       97.08      6.79 o 
  -3   3   6       30.07       34.92      1.98 o 
  -2   3   6       57.26       64.87      2.98 o 
  -1   3   6      375.31      358.20     14.21 o 
   0   3   6       16.51       16.28      1.11 o 
   1   3   6        1.22        1.17      0.61 o 
   2   3   6        0.54        0.25      0.98 o 
   3   3   6       22.13       20.65      2.17 o 
   4   3   6        1.14        1.26      1.17 o 
   5   3   6        0.39        1.41      1.28 o 
  -7   4   6        0.96        3.42      1.28 o 
  -6   4   6      245.99      292.65     16.93 o 
  -5   4   6      454.01      478.84     26.93 o 
  -4   4   6      360.15      384.45     21.74 o 
  -3   4   6       33.90       36.65      2.86 o 
  -2   4   6     1291.48     1181.37     45.88 o 
  -1   4   6       11.20       14.09      1.10 o 
   0   4   6       87.98       83.12      3.76 o 
   1   4   6       21.33       29.12      2.21 o 
   2   4   6       86.29       96.05      6.22 o 
   3   4   6      125.61      119.25      7.61 o 
   4   4   6       36.47       40.95      3.45 o 
  -6   5   6        7.09        6.00      1.36 o 
  -5   5   6      234.73      233.08     13.72 o 
  -4   5   6        0.52        0.80      0.90 o 
  -3   5   6      492.90      454.33     25.52 o 
  -2   5   6      111.53      104.50      6.54 o 
  -1   5   6        2.61        4.94      0.90 o 
   0   5   6      379.02      374.09     15.01 o 
   1   5   6        1.03        2.11      0.74 o 
   2   5   6      262.81      264.01     15.56 o 
   3   5   6      162.45      161.71     10.08 o 
  -6   6   6        9.80       12.79      1.68 o 
  -5   6   6        0.09        0.36      0.98 o 
  -4   6   6       43.64       48.68      3.70 o 
  -3   6   6       22.64       27.29      2.48 o 
  -2   6   6       20.44       15.74      1.83 o 
  -1   6   6       90.42       84.01      5.53 o 
   0   6   6       24.66       24.15      1.65 o 
   1   6   6       81.08       93.04      4.38 o 
   2   6   6        5.76        8.22      1.52 o 
  -4   7   6        9.88       11.17      1.57 o 
  -3   7   6       32.49       24.41      2.42 o 
  -2   7   6       34.74       34.80      3.00 o 
  -1   7   6       11.94       11.96      1.83 o 
   0   7   6        0.97        1.73      1.57 o 
  -1  -9   7        6.86        8.78      1.77 o 
   0  -9   7       44.11       47.45      3.87 o 
   1  -9   7       26.53       30.41      2.89 o 
   2  -9   7        7.95       11.31      1.45 o 
  -3  -8   7       50.00       51.45      4.52 o 
  -2  -8   7        0.09        0.56      1.12 o 
  -1  -8   7        3.35        4.12      1.52 o 
   0  -8   7        6.43       11.76      1.84 o 
   1  -8   7        7.15        9.31      1.26 o 
   2  -8   7       11.45       13.61      1.48 o 
   3  -8   7       11.68       13.82      2.40 o 
  -5  -7   7       43.04       42.05      2.99 o 
  -4  -7   7       17.39       22.10      2.73 o 
  -3  -7   7      301.89      293.77     19.05 o 
  -1  -7   7       49.08       51.72      3.87 o 
   0  -7   7       46.68       57.54      4.23 o 
   1  -7   7       50.09       57.76      3.23 o 
   2  -7   7      159.70      185.71      8.58 o 
   3  -7   7      665.46      673.17     45.68 o 
   4  -7   7       91.70       90.80      7.41 o 
  -6  -6   7       92.41       89.96      6.94 o 
  -5  -6   7       27.40       25.91      2.11 o 
  -4  -6   7      239.84      222.54     11.09 o 
  -3  -6   7        6.51        8.04      1.57 o 
  -2  -6   7      107.25      122.54      8.46 o 
   0  -6   7      451.50      465.67     26.36 o 
   1  -6   7      218.64      214.17      9.56 o 
   2  -6   7      349.64      344.80     15.04 o 
   3  -6   7        9.23        6.38      1.48 o 
   4  -6   7        1.86        3.79      1.48 o 
   5  -6   7      114.98      101.20      8.17 o 
  -6  -5   7        0.33       -0.85      0.85 o 
  -5  -5   7       60.07       58.98      3.58 o 
  -4  -5   7       22.01       21.82      1.79 o 
  -3  -5   7       99.14       85.06      6.09 o 
  -2  -5   7       42.63       41.98      3.49 o 
  -1  -5   7       78.87       82.37      4.20 o 
   0  -5   7      148.31      146.21      7.06 o 
   1  -5   7       23.46       19.33      1.43 o 
   2  -5   7      227.62      233.40     16.37 o 
   3  -5   7        2.45        4.07      1.30 o 
   4  -5   7      237.78      225.67     16.14 o 
   5  -5   7        6.31        5.48      1.59 o 
  -7  -4   7       11.56       13.51      2.48 o 
  -6  -4   7       24.64       27.87      2.11 o 
  -5  -4   7      112.78      117.11      6.17 o 
  -4  -4   7        0.74        0.28      0.72 o 
  -3  -4   7        3.49        4.14      0.82 o 
  -2  -4   7       77.57       85.11      5.95 o 
  -1  -4   7       17.62       16.66      1.21 o 
   0  -4   7      104.78      116.92      5.67 o 
   1  -4   7       12.72       14.08      1.12 o 
   2  -4   7        8.81        8.84      1.48 o 
   3  -4   7       12.50       11.44      1.83 o 
   4  -4   7        9.09       11.66      2.01 o 
   5  -4   7       40.67       45.43      4.39 o 
   6  -4   7       33.17       33.58      3.74 o 
  -7  -3   7       28.18       27.71      2.16 o 
  -6  -3   7       53.46       51.29      3.13 o 
  -5  -3   7      102.04       98.43      5.24 o 
  -4  -3   7      241.53      226.68     10.99 o 
  -3  -3   7      100.18       94.14      4.87 o 
  -2  -3   7     4286.11     4416.25    196.25 o 
  -1  -3   7        1.81        3.97      0.90 o 
   0  -3   7     1257.76     1301.28     58.32 o 
   1  -3   7      150.02      139.41      6.68 o 
   2  -3   7        0.48        0.54      0.92 o 
   3  -3   7        0.06        1.21      1.05 o 
   4  -3   7      380.18      349.88     24.32 o 
   5  -3   7        2.07        3.92      1.50 o 
   6  -3   7       27.79       43.03      4.45 o 
  -8  -2   7       77.28       82.98      7.37 o 
  -7  -2   7      253.51      250.92     12.39 o 
  -6  -2   7       68.47       65.76      3.77 o 
  -5  -2   7      259.54      258.32     12.48 o 
  -4  -2   7       23.78       32.90      6.49 o 
  -3  -2   7      273.44      229.26     36.48 o 
  -2  -2   7     1099.02     1000.84     66.36 o 
  -1  -2   7      579.13      565.79     25.67 o 
   0  -2   7      250.35      222.97     10.38 o 
   1  -2   7        5.02        6.59      0.77 o 
   2  -2   7      172.13      144.44     10.59 o 
   3  -2   7        4.22        2.02      1.26 o 
   4  -2   7      291.34      209.57     15.23 o 
   5  -2   7        0.65        0.74      1.28 o 
   6  -2   7      148.55      126.42     10.25 o 
  -8  -1   7       10.78       16.19      2.64 o 
  -7  -1   7        9.09        8.29      1.23 o 
  -6  -1   7       15.80       15.70      1.49 o 
  -5  -1   7      267.00      244.60     18.87 o 
  -4  -1   7        2.58        2.13      0.65 o 
  -3  -1   7      425.12      396.92     14.15 o 
  -2  -1   7        0.43        1.62      0.48 o 
  -1  -1   7      939.06     1006.36     45.30 o 
   0  -1   7       59.50       64.37      3.34 o 
   1  -1   7      777.97      797.75     79.17 o 
   2  -1   7       12.16       15.11      2.20 o 
   3  -1   7     1129.80     1192.66     80.03 o 
   4  -1   7      104.47       97.36      8.10 o 
   5  -1   7      393.52      387.98     27.50 o 
   6  -1   7       59.46       68.37      7.47 o 
  -7   0   7       47.49       47.28      3.02 o 
  -6   0   7       69.20       69.21      3.91 o 
  -5   0   7       54.68       44.41      2.66 o 
  -4   0   7        5.47        5.66      0.88 o 
  -3   0   7       18.53       19.89      1.31 o 
  -2   0   7        0.01        0.62      0.46 o 
  -1   0   7        3.67        5.58      0.67 o 
   0   0   7        0.29        2.41      1.64 o 
   1   0   7       27.45       35.41      2.06 o 
   2   0   7      110.79      111.93      8.60 o 
   3   0   7        0.46        1.21      0.89 o 
   4   0   7       47.61       47.96      3.50 o 
   5   0   7        8.07        6.52      3.40 o 
  -7   1   7      472.44      490.37     30.81 o 
  -6   1   7       46.69       44.07      3.76 o 
  -5   1   7      170.32      178.66     11.82 o 
  -4   1   7       31.79       39.14      3.25 o 
  -3   1   7        0.98       -0.01      0.47 o 
  -2   1   7        9.13       11.43      0.90 o 
  -1   1   7      131.13      134.01      5.86 o 
   0   1   7       65.96       56.13      3.07 o 
   1   1   7        0.05        0.25      0.57 o 
   2   1   7       38.30       43.08      4.10 o 
   3   1   7        9.80       10.52      2.10 o 
   4   1   7        9.26        9.74      1.95 o 
   5   1   7        0.48        2.57      1.68 o 
  -7   2   7       68.51       66.83      5.26 o 
  -6   2   7      133.41      122.39      8.51 o 
  -5   2   7       96.82      100.29      7.07 o 
  -4   2   7      156.17      142.07      9.47 o 
  -3   2   7      792.07      761.92     31.38 o 
  -2   2   7      103.08       83.39      3.85 o 
  -1   2   7      343.62      299.73     14.28 o 
   0   2   7       97.81       90.46      3.94 o 
   1   2   7      237.53      247.08      9.98 o 
   3   2   7      125.22       98.68      7.99 o 
   4   2   7        0.04        0.40      1.70 o 
   5   2   7      145.63       88.87      7.63 o 
  -7   3   7        3.55        5.11      1.68 o 
  -6   3   7        0.22        3.45      1.39 o 
  -5   3   7      186.62      174.67     11.64 o 
  -4   3   7      220.01      201.98     13.19 o 
  -3   3   7        0.62       -0.13      1.03 o 
  -2   3   7     1152.30     1074.54     41.72 o 
  -1   3   7      158.13      156.06      6.52 o 
   0   3   7     1009.14      921.02     35.83 o 
   1   3   7       11.11        8.85      0.87 o 
   2   3   7      359.09      438.01     24.94 o 
   3   3   7       98.68       99.48      6.60 o 
   4   3   7      326.48      354.09     20.58 o 
  -7   4   7       10.75       14.66      1.92 o 
  -6   4   7        7.48       15.43      1.93 o 
  -5   4   7       97.61       99.86      6.49 o 
  -4   4   7        0.35        0.90      1.05 o 
  -3   4   7       21.26       21.47      2.08 o 
  -2   4   7      247.34      220.25      9.06 o 
  -1   4   7        7.66        7.68      1.98 o 
   0   4   7      179.32      171.43      7.21 o 
   1   4   7      218.77      229.75      9.47 o 
   2   4   7       66.16       66.48      4.70 o 
   3   4   7       21.26       20.47      2.22 o 
  -6   5   7      109.67      131.12      8.33 o 
  -5   5   7        7.40        5.93      1.39 o 
  -4   5   7       93.90       90.81      5.95 o 
  -3   5   7       77.06       70.69      4.79 o 
  -2   5   7      112.60       95.67      6.11 o 
  -1   5   7        1.32        0.66      1.10 o 
   0   5   7       36.10       37.42      2.34 o 
   1   5   7        2.06        3.23      0.95 o 
   2   5   7        5.13        6.23      1.46 o 
  -5   6   7       27.76       29.55      2.71 o 
  -4   6   7      155.87      151.90      9.43 o 
  -3   6   7       54.17       49.12      3.78 o 
  -2   6   7       72.93       67.84      4.73 o 
  -1   6   7        4.83        7.69      1.88 o 
   0   6   7      109.11      122.42     10.84 o 
   1   6   7       33.37       45.85      3.76 o 
  -1  -9   8       44.74       44.09      3.67 o 
   1  -9   8        0.85        0.96      1.39 o 
  -3  -8   8        6.47        6.11      1.77 o 
  -2  -8   8      145.13      119.43      8.64 o 
   0  -8   8       36.41       43.91      3.56 o 
   2  -8   8      146.86      159.02     11.91 o 
   3  -8   8      248.09      269.79     19.32 o 
  -5  -7   8       15.02       15.95      2.08 o 
  -4  -7   8        7.34        7.01      1.68 o 
  -3  -7   8        5.05        4.64      1.55 o 
  -2  -7   8        0.12        0.14      1.08 o 
  -1  -7   8        4.62        3.60      1.30 o 
   1  -7   8        1.64        2.73      1.43 o 
   2  -7   8      218.21      202.07     14.60 o 
   3  -7   8        0.01        2.84      1.55 o 
   4  -7   8       72.06       80.76      6.92 o 
  -5  -6   8       49.71       43.62      2.98 o 
  -4  -6   8        5.33        5.80      1.57 o 
  -3  -6   8        6.34        4.03      1.36 o 
  -2  -6   8        5.28        5.53      1.41 o 
  -1  -6   8       33.81       35.24      3.18 o 
   0  -6   8        0.02        1.23      0.83 o 
   1  -6   8       28.61       28.41      1.98 o 
   2  -6   8       12.92       11.75      1.95 o 
   3  -6   8        6.80        5.82      1.54 o 
   4  -6   8        0.94        1.70      1.32 o 
  -6  -5   8       76.57       76.09      6.87 o 
  -5  -5   8        7.56        9.29      1.23 o 
  -4  -5   8       38.06       38.98      4.93 o 
  -3  -5   8       45.32       46.66      3.85 o 
  -2  -5   8      138.88      143.93      9.65 o 
  -1  -5   8      284.44      263.69     16.79 o 
   0  -5   8      224.12      212.29     10.02 o 
   1  -5   8      375.57      386.40     17.78 o 
   2  -5   8       78.58       82.51      6.56 o 
   3  -5   8       67.35       68.05      5.76 o 
   4  -5   8        2.51        3.02      1.50 o 
   5  -5   8      118.02      117.69      9.38 o 
  -7  -4   8       71.02       67.71      4.12 o 
  -6  -4   8        0.42        1.66      0.82 o 
  -5  -4   8      170.32      172.91      8.74 o 
  -4  -4   8       62.47       60.51      3.51 o 
  -3  -4   8       18.77       22.06      2.26 o 
  -2  -4   8      258.83      253.04     16.16 o 
  -1  -4   8       17.39       17.89      1.37 o 
   0  -4   8      122.86      124.74      6.10 o 
   1  -4   8      362.00      407.72     22.10 o 
   2  -4   8      182.65      202.99     14.46 o 
   3  -4   8       29.91       32.73      3.32 o 
   4  -4   8      283.26      277.98     19.72 o 
   5  -4   8        7.59       11.31      2.10 o 
  -7  -3   8       23.95       26.91      2.15 o 
  -6  -3   8       19.29       20.80      1.78 o 
  -5  -3   8       33.43       33.81      2.29 o 
  -4  -3   8        7.32        9.44      1.16 o 
  -3  -3   8     1729.51     1573.37    239.34 o 
  -2  -3   8       57.97       57.44      5.57 o 
  -1  -3   8      114.74      106.72      5.30 o 
   0  -3   8        4.79        5.30      0.88 o 
   1  -3   8       88.43       79.50      4.08 o 
   2  -3   8      161.69      139.23     10.30 o 
   3  -3   8      258.95      218.28     15.65 o 
   4  -3   8       40.24       39.61      4.01 o 
   5  -3   8       18.95       20.24      2.80 o 
  -7  -2   8        0.81        2.73      1.62 o 
  -6  -2   8       15.81       17.43      1.57 o 
  -5  -2   8       76.65       79.50      4.35 o 
  -4  -2   8        1.09        1.97      0.73 o 
  -3  -2   8        3.09        1.39      0.69 o 
  -2  -2   8        0.52        0.89      0.63 o 
  -1  -2   8       18.10       27.96      6.18 o 
   0  -2   8      166.09      153.32      7.40 o 
   1  -2   8       46.19       44.52      2.56 o 
   2  -2   8       67.97       62.94      5.48 o 
   3  -2   8      372.63      281.00     20.02 o 
   4  -2   8        5.79        3.67      1.57 o 
   5  -2   8       13.06       15.32      2.60 o 
  -7  -1   8       87.42       87.08      6.51 o 
  -6  -1   8        9.09        9.83      1.77 o 
  -5  -1   8       14.94       17.31      1.47 o 
  -4  -1   8       96.33      101.27      7.05 o 
  -3  -1   8      135.98      141.50      6.15 o 
  -2  -1   8      284.45      248.76     10.46 o 
  -1  -1   8        9.15        9.84      1.02 o 
   0  -1   8      629.84      679.97     36.47 o 
   1  -1   8       88.87       98.53      4.99 o 
   2  -1   8      235.75      235.37     16.91 o 
   3  -1   8        6.73        5.69      1.86 o 
   4  -1   8       51.35       45.07      4.70 o 
   5  -1   8        5.08       10.11      2.49 o 
  -7   0   8      299.78      308.19     19.93 o 
  -6   0   8      159.95      175.41     11.76 o 
  -5   0   8      415.96      420.34     26.46 o 
  -4   0   8      588.66      583.75     36.21 o 
  -3   0   8      271.11      250.77     10.57 o 
  -2   0   8        0.54        1.28      0.70 o 
  -1   0   8     1166.65     1226.22     49.86 o 
   0   0   8      439.37      477.16     21.71 o 
   1   0   8      572.89      539.57     30.12 o 
   2   0   8      191.22      190.50     13.82 o 
   3   0   8        1.74        0.83      1.57 o 
   4   0   8      122.99       90.15      7.64 o 
   5   0   8        6.27        4.99      1.84 o 
  -7   1   8       67.91       66.50      5.37 o 
  -6   1   8        6.89       10.64      1.83 o 
  -5   1   8        8.86       10.50      1.72 o 
  -4   1   8       46.92       47.96      3.89 o 
  -3   1   8       17.16       13.75      1.77 o 
  -2   1   8      253.72      249.21     10.56 o 
  -1   1   8       29.05       25.33      1.52 o 
   0   1   8      266.23      278.21     11.79 o 
   1   1   8      343.25      367.25     23.17 o 
   2   1   8      492.05      476.79     32.80 o 
   3   1   8      445.23      438.94     30.45 o 
   4   1   8      201.05      174.40     13.16 o 
  -7   2   8       20.03       19.57      2.49 o 
  -6   2   8        4.45        4.36      1.43 o 
  -5   2   8        9.03        7.81      1.52 o 
  -4   2   8        0.01        0.00      0.98 o 
  -3   2   8       61.31       56.20      2.84 o 
  -2   2   8        0.00        1.64      0.76 o 
  -1   2   8       80.47       79.07      3.75 o 
   0   2   8       55.26       51.34      2.50 o 
   1   2   8       94.86       95.91      4.25 o 
   2   2   8       16.01       14.24      1.88 o 
   4   2   8       90.04       58.62      5.62 o 
  -7   3   8        0.07        1.57      1.66 o 
  -6   3   8      157.04      147.84     10.23 o 
  -5   3   8      238.40      189.20     12.60 o 
  -4   3   8       84.22       74.40      5.57 o 
  -3   3   8      185.12      173.98      6.16 o 
  -2   3   8      219.47      203.40      8.39 o 
  -1   3   8      137.51      138.04      5.89 o 
   0   3   8      365.88      347.41     13.90 o 
   1   3   8       27.72       33.09      2.80 o 
   2   3   8        1.83        1.77      1.05 o 
   3   3   8        5.34        6.74      1.55 o 
  -6   4   8       62.30       78.16      5.44 o 
  -5   4   8      228.73      237.16     13.99 o 
  -4   4   8      208.65      201.33     11.94 o 
  -3   4   8        0.66       -0.94      0.94 o 
  -2   4   8        0.26        0.43      1.67 o 
  -1   4   8       46.67       47.20      2.44 o 
   0   4   8       93.53      102.04      4.60 o 
   1   4   8       19.06       17.98      2.06 o 
   2   4   8      104.96       98.43      6.56 o 
  -6   5   8        0.07        1.93      1.17 o 
  -5   5   8       98.86       98.47      6.52 o 
  -4   5   8        4.07        5.73      1.23 o 
  -3   5   8      128.27      127.67      7.93 o 
  -2   5   8       26.71       27.57      1.79 o 
  -1   5   8      278.94      257.22     10.63 o 
   0   5   8      172.66      181.15      7.72 o 
   1   5   8      194.95      221.42     13.41 o 
  -4   6   8       20.91       19.41      2.08 o 
  -3   6   8        0.71        1.36      1.19 o 
  -2   6   8       55.37       54.48      4.08 o 
  -1   6   8       79.41       82.02      3.99 o 
  -3  -8   9        0.00        2.08      1.30 o 
  -2  -8   9       11.74       12.69      2.02 o 
  -1  -8   9        1.15        0.98      1.28 o 
   0  -8   9        2.16        2.96      1.45 o 
   1  -8   9        1.40        3.43      1.34 o 
   2  -8   9        0.44        0.18      1.55 o 
  -4  -7   9       81.45       78.82      6.23 o 
  -3  -7   9       67.10       67.33      5.37 o 
  -2  -7   9       11.39        8.49      1.72 o 
  -1  -7   9      329.52      290.32     18.87 o 
   0  -7   9        0.36        0.67      1.19 o 
   1  -7   9      347.26      408.01     19.01 o 
   2  -7   9       82.19      102.33      8.13 o 
   3  -7   9        0.06        0.85      1.57 o 
  -5  -6   9      103.38       88.37      5.08 o 
  -4  -6   9       50.28       43.89      3.99 o 
  -3  -6   9        0.75        2.04      1.14 o 
  -2  -6   9      173.36      176.42     11.80 o 
  -1  -6   9       26.58       27.54      2.69 o 
   0  -6   9       15.37       21.71      1.71 o 
   1  -6   9       13.76       14.56      1.94 o 
   2  -6   9       51.13       59.11      5.24 o 
   3  -6   9      167.29      169.90     12.74 o 
   4  -6   9       21.47       27.41      3.42 o 
  -6  -5   9       19.07       19.75      1.90 o 
  -5  -5   9        2.13        2.70      0.90 o 
  -4  -5   9        5.31        7.73      1.48 o 
  -3  -5   9        8.59        8.60      1.52 o 
  -2  -5   9      176.49      179.84     11.91 o 
  -1  -5   9      189.67      203.26     13.23 o 
   0  -5   9      285.36      310.10     14.44 o 
   1  -5   9      161.32      175.60      8.47 o 
   2  -5   9       71.67       80.79      6.58 o 
   3  -5   9        0.02       -1.07      1.07 o 
   4  -5   9      187.24      213.09     15.63 o 
  -6  -4   9       33.84       30.94      2.27 o 
  -5  -4   9        6.08        9.04      1.76 o 
  -4  -4   9        0.84        0.44      0.83 o 
  -3  -4   9      252.24      217.91     14.17 o 
  -2  -4   9        1.23        1.26      0.96 o 
  -1  -4   9        4.10        4.70      0.87 o 
   0  -4   9        5.20        5.15      0.98 o 
   1  -4   9       87.63       90.04      4.62 o 
   2  -4   9       16.95       16.61      2.26 o 
   3  -4   9      106.87      105.79      8.35 o 
   4  -4   9       14.21       14.55      2.33 o 
   5  -4   9      102.38       86.05      7.43 o 
  -7  -3   9        2.25        2.39      0.98 o 
  -6  -3   9      225.98      215.74     10.79 o 
  -5  -3   9       80.53       80.50      7.30 o 
  -4  -3   9      319.55      294.26     14.06 o 
  -3  -3   9       69.29       63.50      4.77 o 
  -2  -3   9        0.35        0.22      0.89 o 
  -1  -3   9       28.21       26.57      3.79 o 
   0  -3   9      227.72      205.24     10.16 o 
   1  -3   9       27.87       27.72      3.02 o 
   2  -3   9      562.58      466.22     32.08 o 
   3  -3   9      426.16      330.87     23.33 o 
   4  -3   9        0.22        3.18      1.50 o 
   5  -3   9       39.48       33.77      3.92 o 
  -7  -2   9       61.10       63.88      5.22 o 
  -6  -2   9       97.16       88.15      6.58 o 
  -5  -2   9      373.64      348.73     22.21 o 
  -4  -2   9        3.51        3.42      1.21 o 
  -3  -2   9      611.50      546.20     33.94 o 
  -2  -2   9       15.61       20.12      1.50 o 
  -1  -2   9       69.81       62.32      3.40 o 
   0  -2   9       25.54       28.84      1.93 o 
   1  -2   9      541.89      537.13     36.77 o 
   2  -2   9      163.84      163.90     12.40 o 
   3  -2   9      622.74      645.14     44.27 o 
   4  -2   9       22.76       19.93      3.05 o 
   5  -2   9       20.62       27.94      3.74 o 
  -7  -1   9        1.80        0.70      1.55 o 
  -6  -1   9        2.77        3.85      1.39 o 
  -5  -1   9        0.00        0.42      1.28 o 
  -4  -1   9       39.56       42.09      3.56 o 
  -3  -1   9       48.98       44.28      2.28 o 
  -2  -1   9       34.94       39.34      3.23 o 
  -1  -1   9      527.00      559.11     27.58 o 
   0  -1   9       98.98      110.08      5.51 o 
   2  -1   9      174.73      185.06     13.68 o 
   3  -1   9       52.15       48.30      4.82 o 
   4  -1   9       16.71       14.31      2.57 o 
   5  -1   9      110.90       84.48      7.54 o 
  -7   0   9        7.85       11.94      2.13 o 
  -6   0   9       11.51       12.56      1.93 o 
  -5   0   9       10.48       12.96      1.97 o 
  -4   0   9        3.68        3.92      1.25 o 
  -3   0   9       47.87       42.88      2.28 o 
  -2   0   9       10.31        9.58      1.26 o 
  -1   0   9       91.99       89.17      4.35 o 
   0   0   9       38.36       46.42      4.00 o 
   1   0   9       52.29       59.89      5.33 o 
   2   0   9       11.98        8.24      1.93 o 
   3   0   9        0.09       -0.11      1.46 o 
  -7   1   9       11.00       13.17      2.31 o 
  -6   1   9       67.49       66.97      5.33 o 
  -5   1   9       88.98       84.99      6.32 o 
  -4   1   9       19.33       18.36      2.11 o 
  -3   1   9      233.41      221.98      9.57 o 
  -2   1   9        0.96        2.66      0.89 o 
  -1   1   9       64.97       64.31      3.17 o 
   0   1   9       54.43       53.84      2.78 o 
   1   1   9       22.00       20.87      2.89 o 
   2   1   9       33.46       26.13      3.27 o 
   3   1   9        0.76        0.11      1.75 o 
   4   1   9        9.19       10.44      2.37 o 
  -7   2   9       24.10       23.91      2.87 o 
  -6   2   9        2.01        3.27      1.43 o 
  -5   2   9        2.05        3.20      1.30 o 
  -4   2   9       79.97       73.33      5.48 o 
  -3   2   9       17.53       17.75      1.35 o 
  -2   2   9      771.47      773.97     31.91 o 
  -1   2   9      186.35      167.35      5.89 o 
   0   2   9      109.28      103.71      4.57 o 
   1   2   9       44.10       62.71      4.50 o 
   2   2   9       12.57       20.89      2.26 o 
   3   2   9       38.05       54.57      4.28 o 
  -7   3   9       72.26       67.49      5.62 o 
  -6   3   9      249.85      221.60     14.80 o 
  -5   3   9        8.56        8.44      1.68 o 
  -4   3   9       93.18       77.78      5.85 o 
  -3   3   9      588.11      543.98     18.22 o 
  -2   3   9        0.64        1.36      0.66 o 
  -1   3   9       70.95       70.95      3.36 o 
   0   3   9      136.80      140.00      6.00 o 
   1   3   9        2.70        3.76      1.17 o 
   2   3   9      366.52      370.16     21.50 o 
   3   3   9       10.75       12.61      1.93 o 
  -6   4   9       47.24       55.06      4.21 o 
  -5   4   9        0.05        2.35      1.26 o 
  -4   4   9       44.45       46.08      3.60 o 
  -3   4   9       29.70       32.47      2.78 o 
  -2   4   9        2.73        2.19      0.75 o 
  -1   4   9      136.54      127.12      5.59 o 
   0   4   9        0.30        0.80      0.70 o 
   1   4   9       45.67       56.09      4.34 o 
   2   4   9       59.66       69.79      5.11 o 
  -5   5   9        1.67        1.23      1.10 o 
  -4   5   9       33.01       36.61      3.11 o 
  -3   5   9        1.31        1.84      1.14 o 
  -2   5   9       29.93       27.48      1.85 o 
  -1   5   9        1.66        1.51      1.32 o 
   0   5   9       20.34       21.38      1.61 o 
  -2  -8  10        0.03        1.72      1.26 o 
  -1  -8  10      103.65      109.83      8.17 o 
   0  -8  10       20.34       29.49      3.18 o 
  -4  -7  10        9.45       10.41      2.15 o 
  -3  -7  10       28.82       32.29      3.31 o 
  -2  -7  10       63.36       60.90      5.02 o 
  -1  -7  10       22.76       22.35      2.57 o 
   0  -7  10       87.01       92.59      6.81 o 
   1  -7  10       42.56       50.22      4.79 o 
   2  -7  10        1.51        3.58      1.88 o 
   3  -7  10       16.01       19.62      3.02 o 
  -5  -6  10        6.87        7.30      1.83 o 
  -4  -6  10        2.08        4.45      1.46 o 
  -3  -6  10        9.07        9.31      1.73 o 
  -2  -6  10        1.30        0.63      1.08 o 
  -1  -6  10        4.14        3.51      1.30 o 
   0  -6  10        2.25        1.92      1.23 o 
   1  -6  10        3.43        2.93      1.50 o 
   2  -6  10       14.31       15.70      2.40 o 
   3  -6  10       38.71       50.67      4.93 o 
  -6  -5  10       50.38       46.39      4.25 o 
  -5  -5  10       28.39       25.96      2.12 o 
  -4  -5  10       10.50       11.76      1.86 o 
  -3  -5  10      205.23      180.91     12.05 o 
  -2  -5  10      124.55      113.59      7.88 o 
  -1  -5  10       84.42       79.57      5.76 o 
   0  -5  10      120.11      116.56      6.38 o 
   1  -5  10       70.97       71.05      5.93 o 
   2  -5  10       42.33       43.03      4.21 o 
   3  -5  10      253.96      240.56     17.42 o 
   4  -5  10       71.60       68.52      6.29 o 
  -6  -4  10       19.51       17.99      1.75 o 
  -5  -4  10      127.42      109.28      6.50 o 
  -4  -4  10      145.77      128.59      8.96 o 
  -3  -4  10     1388.93     1180.21     72.34 o 
  -2  -4  10       19.16       19.99      2.15 o 
  -1  -4  10      653.76      638.94     29.09 o 
   0  -4  10       29.31       29.91      2.49 o 
   1  -4  10        0.51        0.49      1.34 o 
   2  -4  10        2.39        2.19      1.37 o 
   3  -4  10      203.35      159.93     12.18 o 
   4  -4  10       29.52       26.78      3.47 o 
  -7  -3  10       15.04       15.38      2.37 o 
  -6  -3  10        0.18        0.87      1.30 o 
  -5  -3  10        0.86        1.92      1.26 o 
  -4  -3  10        0.06        0.80      1.10 o 
  -3  -3  10      266.93      264.41     17.00 o 
  -2  -3  10       12.48       12.97      1.70 o 
  -1  -3  10      258.56      254.53     12.02 o 
   0  -3  10      123.47      108.09      5.56 o 
   1  -3  10      230.56      221.53     16.12 o 
   2  -3  10      108.97      108.57      8.80 o 
   3  -3  10      122.40      107.90      8.93 o 
   4  -3  10        8.08        7.97      2.22 o 
  -7  -2  10        0.43        2.80      1.64 o 
  -6  -2  10       30.59       26.98      2.89 o 
  -5  -2  10       17.11       18.85      2.29 o 
  -4  -2  10       22.46       17.94      2.17 o 
  -3  -2  10        1.76        1.72      1.14 o 
  -2  -2  10        8.22        8.49      1.46 o 
  -1  -2  10        5.14        3.89      0.87 o 
   0  -2  10       17.52       18.83      1.99 o 
   1  -2  10        0.11        0.04      1.41 o 
   2  -2  10       99.95       98.47      8.15 o 
   3  -2  10        9.07        7.46      2.15 o 
   4  -2  10       54.40       38.13      4.37 o 
  -7  -1  10      123.96      124.34      9.02 o 
  -6  -1  10       44.73       48.36      4.32 o 
  -5  -1  10      264.75      264.63     17.26 o 
  -4  -1  10        7.18        8.66      1.61 o 
  -3  -1  10       45.26       49.14      3.80 o 
  -2  -1  10       30.22       33.36      1.93 o 
  -1  -1  10      165.65      186.30     16.34 o 
   0  -1  10       20.49       22.94      1.79 o 
   1  -1  10       83.04       98.94      7.84 o 
   2  -1  10        1.04       -0.07      1.52 o 
   3  -1  10       16.13       11.37      2.35 o 
   4  -1  10        1.38        2.71      1.95 o 
  -7   0  10        9.76        9.69      2.11 o 
  -6   0  10       70.99       62.94      5.22 o 
  -5   0  10        2.61        1.99      1.30 o 
  -4   0  10        0.75        0.43      1.07 o 
  -3   0  10      102.82       99.03      4.62 o 
  -2   0  10      332.39      328.98     13.93 o 
  -1   0  10       99.08       91.50      4.33 o 
   0   0  10        7.45        7.60      1.43 o 
   1   0  10      202.73      225.65     16.37 o 
   2   0  10        2.04        3.65      1.84 o 
   3   0  10      228.40      214.14     15.81 o 
   4   0  10        9.32        8.73      2.31 o 
  -7   1  10       35.94       38.56      3.87 o 
  -6   1  10       65.61       56.52      4.81 o 
  -5   1  10       14.19       11.22      1.95 o 
  -4   1  10      202.96      178.68     11.96 o 
  -3   1  10       57.10       69.53      4.35 o 
  -2   1  10      265.88      268.19     11.46 o 
  -1   1  10        2.12        3.74      1.03 o 
   0   1  10      347.10      371.99     15.68 o 
   1   1  10       10.69       13.08      1.79 o 
   3   1  10       81.43       58.82      5.71 o 
  -7   2  10       29.10       28.08      3.23 o 
  -6   2  10       60.60       60.59      5.04 o 
  -5   2  10       64.99       64.17      5.15 o 
  -4   2  10       17.36       17.87      2.13 o 
  -3   2  10      127.70      125.42      7.59 o 
  -2   2  10        4.10        6.64      0.95 o 
  -1   2  10       89.55       83.82      3.84 o 
   0   2  10        0.37        1.60      1.36 o 
   1   2  10      121.26      129.08      8.31 o 
   2   2  10       14.48       15.92      2.10 o 
  -6   3  10      153.26      152.46     10.77 o 
  -5   3  10        0.66       -1.28      1.28 o 
  -4   3  10      169.01      166.12     11.35 o 
  -3   3  10        0.25        0.14      0.58 o 
  -2   3  10       25.08       26.79      1.71 o 
  -1   3  10      185.65      187.08      7.89 o 
   0   3  10        3.00        4.01      0.84 o 
   1   3  10        3.31        5.64      1.30 o 
   2   3  10       50.16       64.13      4.88 o 
  -5   4  10       12.65       13.90      1.84 o 
  -4   4  10        6.28       12.43      1.77 o 
  -3   4  10       97.89       90.54      4.28 o 
  -2   4  10      130.28      128.41      5.71 o 
  -1   4  10       18.80       20.62      1.53 o 
   0   4  10      115.83      133.96      8.67 o 
  -3   5  10       70.55       67.44      4.77 o 
  -2   5  10        3.89        6.53      1.36 o 
  -1  -8  11       26.19       34.86      3.58 o 
  -3  -7  11       28.43       28.48      3.04 o 
  -2  -7  11       62.73       73.15      5.84 o 
  -1  -7  11       30.61       39.25      3.69 o 
   0  -7  11        2.06        2.37      1.39 o 
   2  -7  11       23.35       32.36      3.81 o 
  -5  -6  11       32.80       27.96      3.14 o 
  -4  -6  11       12.32       14.69      2.10 o 
  -3  -6  11       32.27       35.36      3.32 o 
  -2  -6  11      120.34      111.50      7.91 o 
  -1  -6  11       16.88       20.02      2.31 o 
   0  -6  11      383.76      370.70     23.44 o 
   1  -6  11       47.83       53.34      4.97 o 
   2  -6  11       36.69       40.33      4.34 o 
   3  -6  11        0.13       -1.54      1.64 o 
  -5  -5  11        1.28        2.02      1.36 o 
  -4  -5  11       66.97       55.21      4.59 o 
  -3  -5  11       15.84       13.57      1.86 o 
  -2  -5  11        0.13        0.90      1.10 o 
  -1  -5  11        0.31       -0.54      0.99 o 
   0  -5  11        9.31       10.55      2.30 o 
   1  -5  11       58.62       62.09      5.60 o 
   2  -5  11      156.06      144.51     11.17 o 
   3  -5  11      148.60      141.80     11.17 o 
  -6  -4  11        7.87        9.58      1.95 o 
  -5  -4  11       19.52       18.56      2.40 o 
  -4  -4  11       35.43       29.92      2.93 o 
  -3  -4  11      230.94      172.10     11.47 o 
  -2  -4  11        0.35        0.34      0.90 o 
  -1  -4  11        0.03        0.47      0.89 o 
   0  -4  11        1.04        1.59      1.90 o 
   1  -4  11       13.21       14.56      2.51 o 
   2  -4  11       13.20       12.45      2.37 o 
   3  -4  11       34.73       34.77      4.10 o 
  -6  -3  11       19.20       20.42      2.62 o 
  -5  -3  11        4.14        7.14      1.66 o 
  -4  -3  11       57.61       57.68      4.70 o 
  -3  -3  11        0.13        0.14      1.12 o 
  -2  -3  11       55.22       62.98      4.82 o 
  -1  -3  11        0.08        0.55      0.86 o 
   0  -3  11       20.78       22.44      3.17 o 
   1  -3  11       47.82       60.37      5.62 o 
   2  -3  11       15.98       15.90      2.95 o 
   3  -3  11       13.96       11.55      2.69 o 
  -7  -2  11       52.35       53.47      4.84 o 
  -6  -2  11       17.91       22.10      2.75 o 
  -5  -2  11      161.91      159.74     10.97 o 
  -4  -2  11       62.96       62.04      4.93 o 
  -3  -2  11      183.05      178.05     11.85 o 
  -2  -2  11       15.10       15.65      1.46 o 
  -1  -2  11      912.99      969.98     46.68 o 
   0  -2  11       23.82       26.69      1.96 o 
   1  -2  11      537.13      539.93     37.04 o 
   2  -2  11       94.67       91.06      7.73 o 
   3  -2  11       40.45       34.14      4.07 o 
  -7  -1  11        7.19        8.33      2.15 o 
  -6  -1  11       45.27       39.03      3.79 o 
  -5  -1  11       45.44       38.69      3.67 o 
  -4  -1  11       82.56       68.60      5.35 o 
  -3  -1  11        5.52        4.97      1.39 o 
  -2  -1  11      159.85      160.30      7.15 o 
  -1  -1  11        3.61        4.36      1.36 o 
   0  -1  11      136.09      154.92     11.66 o 
   1  -1  11        0.73        0.69      1.59 o 
   2  -1  11        5.60        2.95      1.81 o 
   3  -1  11      152.98      140.23     11.01 o 
  -7   0  11        0.19        1.70      1.73 o 
  -6   0  11        5.60        3.05      1.64 o 
  -5   0  11        1.66        1.12      1.37 o 
  -4   0  11        0.66        1.01      1.25 o 
  -3   0  11       56.58       60.37      3.15 o 
  -2   0  11        1.21        1.77      0.79 o 
  -1   0  11       39.96       47.93      2.84 o 
   1   0  11       46.69       55.28      5.39 o 
   2   0  11      120.19      112.06      9.22 o 
   3   0  11       41.62       35.65      4.17 o 
  -6   1  11       16.04       16.81      2.46 o 
  -5   1  11       63.62       60.46      5.06 o 
  -4   1  11       34.72       40.82      2.40 o 
  -3   1  11      196.62      201.52      8.89 o 
  -2   1  11       70.74       73.36      3.69 o 
  -1   1  11      101.51      105.17      5.29 o 
   0   1  11        0.68        0.52      1.14 o 
   1   1  11       56.78       69.97      5.10 o 
  -6   2  11      121.99      116.37      8.57 o 
  -5   2  11        6.81        8.40      1.77 o 
  -4   2  11      278.18      283.52     12.28 o 
  -3   2  11      116.69      116.14      5.45 o 
  -2   2  11        0.15        1.40      0.81 o 
  -1   2  11      158.41      165.04      7.02 o 
   0   2  11      125.36      137.10      8.67 o 
   1   2  11       22.85       26.65      2.78 o 
   2   2  11       98.69      112.25      7.61 o 
  -5   3  11      146.65      119.14      8.71 o 
  -4   3  11        0.12        0.76      1.25 o 
  -3   3  11       18.50       21.67      3.32 o 
  -2   3  11       98.26       97.44      7.15 o 
  -1   3  11        9.62       13.00      2.38 o 
   0   3  11       61.44       69.46      5.13 o 
  -4   4  11       32.00       31.39      2.86 o 
  -3   4  11       33.44       37.07      2.29 o 
  -2   4  11       57.23       54.70      2.93 o 
  -1   4  11       73.21       77.23      3.83 o 
  -2  -7  12       12.42       15.49      2.11 o 
  -1  -7  12        0.03       -1.17      1.17 o 
  -4  -6  12       34.37       28.89      3.05 o 
  -3  -6  12        6.81        6.94      1.55 o 
  -2  -6  12        1.70        0.69      1.10 o 
  -1  -6  12       10.89       12.56      1.81 o 
   1  -6  12        2.53        3.52      1.75 o 
   2  -6  12        1.31        4.86      1.93 o 
  -5  -5  12        5.78        7.25      1.83 o 
  -4  -5  12      404.14      316.34     20.47 o 
  -3  -5  12       14.24       13.91      1.97 o 
  -2  -5  12       53.19       56.15      4.52 o 
  -1  -5  12        2.43        3.11      1.21 o 
   0  -5  12        1.78        2.93      1.95 o 
   1  -5  12        8.13        8.57      2.26 o 
   2  -5  12        2.37        2.64      2.06 o 
  -5  -4  12      193.21      168.80     11.69 o 
  -4  -4  12       74.63       74.98      5.84 o 
  -3  -4  12       49.87       52.01      4.36 o 
  -2  -4  12       15.95       15.20      1.99 o 
  -1  -4  12       89.22       92.20      6.63 o 
   0  -4  12      112.79      125.08      9.83 o 
   1  -4  12      333.10      331.96     23.73 o 
   2  -4  12      347.18      350.37     25.17 o 
  -6  -3  12        9.77       12.32      2.19 o 
  -5  -3  12        0.01       -0.40      1.19 o 
  -4  -3  12       29.87       22.28      2.57 o 
  -3  -3  12       44.05       42.10      3.70 o 
  -2  -3  12        1.07        1.23      1.08 o 
  -1  -3  12        5.04        7.57      1.20 o 
   0  -3  12       73.26       72.17      6.22 o 
   1  -3  12      120.59      139.90     10.91 o 
   2  -3  12      162.19      148.67     11.71 o 
   3  -3  12      104.97      101.30      8.82 o 
  -6  -2  12        9.54        8.73      2.01 o 
  -5  -2  12        0.07        0.72      1.32 o 
  -4  -2  12        1.90        1.19      1.16 o 
  -3  -2  12        0.78        1.23      1.12 o 
  -2  -2  12       24.64       23.47      2.55 o 
  -1  -2  12        0.92        0.81      2.00 o 
   0  -2  12       31.33       41.22      4.23 o 
   1  -2  12       21.08       22.82      3.02 o 
   2  -2  12        1.03        0.47      1.86 o 
  -6  -1  12       44.49       41.63      4.05 o 
  -5  -1  12        1.03        0.70      1.25 o 
  -4  -1  12        3.74        2.53      1.23 o 
  -3  -1  12      106.46      100.27      7.30 o 
  -2  -1  12        0.55        2.11      1.18 o 
  -1  -1  12       22.87       24.92      1.80 o 
   0  -1  12        0.81        1.34      1.97 o 
   1  -1  12       17.73       19.68      3.13 o 
   2  -1  12       23.72       24.16      3.40 o 
  -6   0  12       41.97       43.13      4.26 o 
  -5   0  12        9.89       13.66      2.11 o 
  -4   0  12      100.17      104.23      7.70 o 
  -3   0  12       55.99       68.36      3.55 o 
  -2   0  12       61.75       65.66      3.38 o 
  -1   0  12       43.85       57.23      4.57 o 
   0   0  12      176.08      218.62     13.14 o 
   1   0  12        3.16        5.17      2.26 o 
   2   0  12       68.67       59.07      6.02 o 
  -6   1  12        0.85       -1.46      1.46 o 
  -5   1  12        9.30       10.21      1.90 o 
  -4   1  12       47.80       48.09      4.19 o 
  -3   1  12      294.76      314.59     18.18 o 
  -2   1  12       79.55       87.12      4.32 o 
  -1   1  12        0.16       -0.66      0.79 o 
   0   1  12       18.28       24.59      2.66 o 
   1   1  12       25.87       26.89      2.93 o 
  -5   2  12        1.05        2.31      1.32 o 
  -4   2  12       16.21       12.67      1.88 o 
  -3   2  12       24.19       26.43      1.92 o 
  -2   2  12       30.64       36.60      2.38 o 
  -1   2  12      154.55      183.93      7.83 o 
   0   2  12        3.21        3.16      1.57 o 
  -4   3  12       28.43       35.70      2.36 o 
  -3   3  12       14.20       18.04      1.56 o 
  -2   3  12       37.46       41.92      2.48 o 
  -1   3  12        0.15        0.44      0.88 o 
  -3  -6  13      108.44       87.95      6.76 o 
  -2  -6  13       66.45       67.75      5.39 o 
  -1  -6  13      180.74      154.49     10.59 o 
  -4  -5  13       87.77       79.24      6.20 o 
  -3  -5  13        0.10        2.39      1.14 o 
  -2  -5  13       19.73       21.03      2.37 o 
  -1  -5  13        9.96       11.62      1.79 o 
   1  -5  13        1.49        0.63      2.11 o 
  -5  -4  13       18.31       16.86      2.39 o 
  -4  -4  13       33.20       30.32      3.13 o 
  -3  -4  13       44.16       44.71      3.96 o 
  -2  -4  13        7.84        7.37      1.48 o 
  -1  -4  13       40.67       38.82      3.45 o 
   0  -4  13        6.50        8.73      2.40 o 
   1  -4  13       67.70       64.80      6.14 o 
  -5  -3  13       57.10       48.99      4.36 o 
  -4  -3  13        7.19        6.52      1.46 o 
  -3  -3  13        8.23       10.32      1.68 o 
  -2  -3  13       74.82       67.22      5.22 o 
  -1  -3  13        2.18        1.26      1.03 o 
   0  -3  13       52.46       60.97      5.60 o 
   1  -3  13       58.42       56.31      5.49 o 
   2  -3  13        3.22        2.98      2.29 o 
  -5  -2  13       12.41       10.59      1.97 o 
  -4  -2  13       10.21       11.98      1.93 o 
  -3  -2  13      157.40      157.77     10.84 o 
  -2  -2  13      173.74      183.62     12.32 o 
  -1  -2  13       54.31       65.88      3.87 o 
   0  -2  13       54.76       65.36      6.07 o 
   1  -2  13       13.89       16.75      2.98 o 
  -5  -1  13        0.01        1.32      1.19 o 
  -4  -1  13        3.19        3.27      1.37 o 
  -3  -1  13       16.45       20.33      2.51 o 
  -2  -1  13       49.01       57.32      3.14 o 
  -1  -1  13        1.60        4.35      1.05 o 
   0  -1  13       72.10       71.76      6.58 o 
   1  -1  13       35.14       38.31      4.48 o 
  -5   0  13       48.30       47.83      4.41 o 
  -4   0  13       18.48       20.29      2.55 o 
  -3   0  13        2.95        6.61      1.54 o 
  -2   0  13        0.06        2.05      0.87 o 
  -1   0  13       85.68      104.70      6.99 o 
   0   0  13        0.62        0.80      1.54 o 
   1   0  13       93.78      125.43      8.33 o 
  -4   1  13       36.94       41.63      3.90 o 
  -3   1  13        0.56        0.90      1.28 o 
  -2   1  13       22.77       34.52      2.25 o 
  -1   1  13       34.27       39.92      3.43 o 
   0   1  13        1.47        4.14      1.64 o 
  -3   2  13        0.96        1.66      0.94 o 
  -2   2  13       95.64      100.67      4.17 o 
  -2  -5  14        0.35        2.93      1.32 o 
  -4  -4  14       48.18       36.77      3.58 o 
  -3  -4  14       42.99       41.62      3.79 o 
  -2  -4  14        8.68        9.18      1.70 o 
   0  -4  14       32.53       40.08      4.39 o 
  -4  -3  14       19.95       21.67      2.58 o 
  -3  -3  14        0.58        1.23      1.26 o 
  -2  -3  14       91.19       95.29      7.08 o 
   0  -3  14      119.01      128.79     10.26 o 
  -4  -2  14       10.17       12.54      2.02 o 
  -3  -2  14       12.06       14.66      2.17 o 
  -2  -2  14        0.05       -0.87      1.25 o 
  -1  -2  14       13.32       20.22      2.31 o 
   0  -2  14        0.40        3.45      2.46 o 
  -4  -1  14        0.17        1.86      1.50 o 
  -3  -1  14       24.53       36.36      3.63 o 
  -2  -1  14        0.89        2.86      1.32 o 
  -1  -1  14       36.42       54.65      4.34 o 
   0  -1  14        0.01       -1.46      1.59 o 
  -4   0  14      222.43      222.52     15.07 o 
  -3   0  14       15.26       15.36      2.24 o 
  -2   0  14       99.47      117.46      5.67 o 
  -1   0  14        2.67        3.34      1.61 o 
                                                 
